# Supplementary material for: The amniotic fluid cell-free transcriptome in spontaneous preterm labor
Source: Sci Rep. 2021 Jun 29;11:13481. doi: 10.1038/s41598-021-92439-x (PMC8242007; doi:10.1038/s41598-021-92439-x)
Supplement: Supplementary file 1 — Supplementary Information 1. [file 41598_2021_92439_MOESM1_ESM.xlsx]

## Sheet: AF_within24_Within24-After24_DE
SYMBOL	NAME	ENTREZ	Chromosome	logFC	qvalue
IL1A	interleukin 1 alpha	3552	2	3.61	<0.001
NAMPT	nicotinamide phosphoribosyltransferase	10135	7	2.45	<0.001
CD83	CD83 molecule	9308	6	1.31	<0.001
JAML	junction adhesion molecule like	120425	11	1.62	<0.001
NAMPTP1	nicotinamide phosphoribosyltransferase pseudogene 1	646309	10	2.95	<0.001
CCRL2	C-C motif chemokine receptor like 2	9034	3	1.56	<0.001
ALPL	alkaline phosphatase, biomineralization associated	249	1	1.46	<0.001
IRAK2	interleukin 1 receptor associated kinase 2	3656	3	2.66	<0.001
PROK2	prokineticin 2	60675	3	3.15	<0.001
MCEMP1	mast cell expressed membrane protein 1	199675	19	2.23	<0.001
LCP2	lymphocyte cytosolic protein 2	3937	5	3.13	<0.001
CLEC4A	C-type lectin domain family 4 member A	50856	12	2.3	<0.001
LTB	lymphotoxin beta	4050	6	1.79	<0.001
LINC02597	long intergenic non-protein coding RNA 2597	101929866	20	1.04	<0.001
IL1RAP	interleukin 1 receptor accessory protein	3556	3	0.75	<0.001
FCAR	Fc fragment of IgA receptor	2204	19	2.1	<0.001
TNFAIP3	TNF alpha induced protein 3	7128	6	1.9	<0.001
SERPINA1	serpin family A member 1	5265	14	2.16	<0.001
SGK1	serum/glucocorticoid regulated kinase 1	6446	6	2.39	<0.001
CMTM2	CKLF like MARVEL transmembrane domain containing 2	146225	16	1.15	<0.001
CCL3L3	C-C motif chemokine ligand 3 like 3	414062	17	2.89	<0.001
G0S2	G0/G1 switch 2	50486	1	2.05	<0.001
CCL4L2	C-C motif chemokine ligand 4 like 2	9560	17	3.55	<0.001
CXCL8	C-X-C motif chemokine ligand 8	3576	4	3.96	<0.001
AQP9	aquaporin 9	366	15	4.54	<0.001
HSD11B1-AS1	HSD11B1 antisense RNA 1	101930114	1	1.12	<0.001
NFKBIA	NFKB inhibitor alpha	4792	14	1.59	<0.001
FPR2	formyl peptide receptor 2	2358	19	2.04	<0.001
IL1R2	interleukin 1 receptor type 2	7850	2	1.5	<0.001
SAMSN1	SAM domain, SH3 domain and nuclear localization signals 1	64092	21	3.14	<0.001
SOD2	superoxide dismutase 2	6648	6	2.57	<0.001
CXCR2	C-X-C motif chemokine receptor 2	3579	2	0.97	<0.001
CSF2RB	colony stimulating factor 2 receptor beta common subunit	1439	22	0.97	<0.001
SELL	selectin L	6402	1	1.79	<0.001
GNG2	G protein subunit gamma 2	54331	14	1.98	<0.001
IL2RG	interleukin 2 receptor subunit gamma	3561	X	2.22	<0.001
RILPL2	Rab interacting lysosomal protein like 2	196383	12	1.53	<0.001
NLRP3	NLR family pyrin domain containing 3	114548	1	1.31	<0.001
VNN2	vanin 2	8875	6	1.87	<0.001
CSF3R	colony stimulating factor 3 receptor	1441	1	1.56	<0.001
IGSF6	immunoglobulin superfamily member 6	10261	16	3.73	<0.001
PLEK	pleckstrin	5341	2	3.82	<0.001
ALOX5AP	arachidonate 5-lipoxygenase activating protein	241	13	3.46	<0.001
LOC107986160	uncharacterized LOC107986160	107986160	3	0.91	<0.001
CXCR4	C-X-C motif chemokine receptor 4	7852	2	2.9	<0.001
CXCR1	C-X-C motif chemokine receptor 1	3577	2	1.13	<0.001
TREM1	triggering receptor expressed on myeloid cells 1	54210	6	3.16	<0.001
ARHGAP15	Rho GTPase activating protein 15	55843	2	1.56	<0.001
CASP5	caspase 5	838	11	1.5	<0.001
CXCL1	C-X-C motif chemokine ligand 1	2919	4	1.57	<0.001
PTPRC	protein tyrosine phosphatase receptor type C	5788	1	2.41	<0.001
CSF2RA	colony stimulating factor 2 receptor alpha subunit	1438	X	0.96	<0.001
CCL3	C-C motif chemokine ligand 3	6348	17	3.81	<0.001
SRGN	serglycin	5552	10	2.59	<0.001
IVNS1ABP	influenza virus NS1A binding protein	10625	1	1.73	<0.001
FPR1	formyl peptide receptor 1	2357	19	2	<0.001
ZC3H12A	zinc finger CCCH-type containing 12A	80149	1	1.11	<0.001
LINC01506	long intergenic non-protein coding RNA 1506	101927015	9	2.26	<0.001
HCAR3	hydroxycarboxylic acid receptor 3	8843	12	3.61	<0.001
ADGRE3	adhesion G protein-coupled receptor E3	84658	19	0.92	<0.001
FFAR2	free fatty acid receptor 2	2867	19	1.99	<0.001
APBB1IP	amyloid beta precursor protein binding family B member 1 interacting protein	54518	10	1.43	<0.001
TNFAIP6	TNF alpha induced protein 6	7130	2	3.72	<0.001
ZNF267	zinc finger protein 267	10308	16	1.39	<0.001
ACSL1	acyl-CoA synthetase long chain family member 1	2180	4	1.37	<0.001
SLC25A37	solute carrier family 25 member 37	51312	8	1.33	<0.001
IL3RA	interleukin 3 receptor subunit alpha	3563	X	1.63	<0.001
PI3	peptidase inhibitor 3	5266	20	3.39	<0.001
SORL1	sortilin related receptor 1	6653	11	0.71	<0.001
CCL20	C-C motif chemokine ligand 20	6364	2	3.7	<0.001
PTGS2	prostaglandin-endoperoxide synthase 2	5743	1	2.89	<0.001
ARHGAP25	Rho GTPase activating protein 25	9938	2	0.7	<0.001
GCA	grancalcin	25801	2	1.18	<0.001
KDM6B	lysine demethylase 6B	23135	17	0.85	<0.001
GPR65	G protein-coupled receptor 65	8477	14	2.11	<0.001
CCR1	C-C motif chemokine receptor 1	1230	3	3.18	<0.001
HCAR2	hydroxycarboxylic acid receptor 2	338442	12	2.21	<0.001
TPI1P2	triosephosphate isomerase 1 pseudogene 2	286016	7	0.4	<0.001
OLR1	oxidized low density lipoprotein receptor 1	4973	12	2.91	<0.001
TNFRSF10C	TNF receptor superfamily member 10c	8794	8	1.35	<0.001
FCGR2A	Fc fragment of IgG receptor IIa	2212	1	1.63	<0.001
ETS2	ETS proto-oncogene 2, transcription factor	2114	21	0.88	<0.001
PDE4B	phosphodiesterase 4B	5142	1	1.12	<0.001
CD58	CD58 molecule	965	1	1.53	<0.001
CD53	CD53 molecule	963	1	3.04	<0.001
TAGAP	T cell activation RhoGTPase activating protein	117289	6	1.78	<0.001
MNDA	myeloid cell nuclear differentiation antigen	4332	1	1.89	<0.001
FCGR3B	Fc fragment of IgG receptor IIIb	2215	1	2.8	<0.001
RALGDS	ral guanine nucleotide dissociation stimulator	5900	9	0.76	<0.001
PLXNC1	plexin C1	10154	12	1.18	<0.001
BHLHE40	basic helix-loop-helix family member e40	8553	3	0.65	<0.001
ORM1	orosomucoid 1	5004	9	2.81	<0.001
RGS18	regulator of G protein signaling 18	64407	1	0.73	<0.001
TMEM71	transmembrane protein 71	137835	8	1.52	<0.001
ARHGAP26	Rho GTPase activating protein 26	23092	5	0.79	<0.001
C5AR1	complement C5a receptor 1	728	19	2.33	<0.001
CD177	CD177 molecule	57126	19	1.3	<0.001
IL1B	interleukin 1 beta	3553	2	4.72	<0.001
BCL2A1	BCL2 related protein A1	597	15	4.37	<0.001
IFNGR2	interferon gamma receptor 2	3460	21	1.38	<0.001
CD69	CD69 molecule	969	12	1.1	<0.001
CCL4	C-C motif chemokine ligand 4	6351	17	4.91	<0.001
QPCT	glutaminyl-peptide cyclotransferase	25797	2	1.8	<0.001
RAB8B	RAB8B, member RAS oncogene family	51762	15	1.38	<0.001
IL10RB-DT	IL10RB divergent transcript	100288432	21	1.91	<0.001
EGR2	early growth response 2	1959	10	0.89	<0.001
MPP1	membrane palmitoylated protein 1	4354	X	1.34	<0.001
PIK3AP1	phosphoinositide-3-kinase adaptor protein 1	118788	10	2.46	<0.001
CDC42EP3	CDC42 effector protein 3	10602	2	0.75	<0.001
TLR4	toll like receptor 4	7099	9	1.39	<0.001
CR1	complement C3b/C4b receptor 1 (Knops blood group)	1378	1	0.91	<0.001
ITGAX	integrin subunit alpha X	3687	16	1.47	<0.001
SDCBPP3	syndecan binding protein pseudogene 3	100131656	X	1.32	<0.001
BIRC3	baculoviral IAP repeat containing 3	330	11	1.52	<0.001
CLEC4D	C-type lectin domain family 4 member D	338339	12	1.23	<0.001
PAG1	phosphoprotein membrane anchor with glycosphingolipid microdomains 1	55824	8	0.63	<0.001
MAP3K8	mitogen-activated protein kinase kinase kinase 8	1326	10	0.74	<0.001
PLAUR	plasminogen activator, urokinase receptor	5329	19	3.14	<0.001
GLT1D1	glycosyltransferase 1 domain containing 1	144423	12	1.12	<0.001
PIM2	Pim-2 proto-oncogene, serine/threonine kinase	11040	X	1.44	<0.001
LOC101928143	uncharacterized LOC101928143	101928143	14	1.05	<0.001
C15orf48	chromosome 15 open reading frame 48	84419	15	1.44	<0.001
DGAT2	diacylglycerol O-acyltransferase 2	84649	11	0.96	<0.001
CLEC4E	C-type lectin domain family 4 member E	26253	12	3.03	<0.001
SERPINB9	serpin family B member 9	5272	6	1.54	<0.001
TLR1	toll like receptor 1	7096	4	0.87	<0.001
PREX1	phosphatidylinositol-3,4,5-trisphosphate dependent Rac exchange factor 1	57580	20	1.1	<0.001
IFNGR1	interferon gamma receptor 1	3459	6	1.53	<0.001
STK4	serine/threonine kinase 4	6789	20	0.64	<0.001
CSF1	colony stimulating factor 1	1435	1	0.9	<0.001
C3AR1	complement C3a receptor 1	719	12	3.04	<0.001
TPP1	tripeptidyl peptidase 1	1200	11	1.15	<0.001
MIR3945HG	MIR3945 host gene	731424	4	2.93	<0.001
IL18RAP	interleukin 18 receptor accessory protein	8807	2	0.72	<0.001
CYB5R4	cytochrome b5 reductase 4	51167	6	1.2	<0.001
GMFG	glia maturation factor gamma	9535	19	3.03	<0.001
LOC105375924	uncharacterized LOC105375924	105375924	8	0.76	<0.001
P2RY13	purinergic receptor P2Y13	53829	3	1.34	<0.001
ATP6V1B2	ATPase H+ transporting V1 subunit B2	526	8	0.89	<0.001
LRRC70	leucine rich repeat containing 70	100130733	5	1.06	<0.001
INSIG1	insulin induced gene 1	3638	7	1.29	<0.001
VNN3	vanin 3	55350	6	1.24	<0.001
CARD16	caspase recruitment domain family member 16	114769	11	1.5	<0.001
CXCL3	C-X-C motif chemokine ligand 3	2921	4	1.11	<0.001
CMTM6	CKLF like MARVEL transmembrane domain containing 6	54918	3	1.15	<0.001
HCK	HCK proto-oncogene, Src family tyrosine kinase	3055	20	1.48	<0.001
EVI2B	ecotropic viral integration site 2B	2124	17	1.37	<0.001
SLC43A3	solute carrier family 43 member 3	29015	11	1.5	<0.001
SLC11A1	solute carrier family 11 member 1	6556	2	1.66	<0.001
GPR84	G protein-coupled receptor 84	53831	12	3.04	<0.001
MSRB1	methionine sulfoxide reductase B1	51734	16	0.99	<0.001
PGLYRP1	peptidoglycan recognition protein 1	8993	19	0.71	<0.001
NCF2	neutrophil cytosolic factor 2	4688	1	1.87	<0.001
TRIB1	tribbles pseudokinase 1	10221	8	0.7	<0.001
CXCL16	C-X-C motif chemokine ligand 16	58191	17	1.77	<0.001
BPI	bactericidal permeability increasing protein	671	20	0.67	<0.001
GK	glycerol kinase	2710	X	1	<0.001
TLR2	toll like receptor 2	7097	4	1.35	<0.001
CYTIP	cytohesin 1 interacting protein	9595	2	0.84	<0.001
TNF	tumor necrosis factor	7124	6	1.35	<0.001
PTPN6	protein tyrosine phosphatase non-receptor type 6	5777	12	1.37	<0.001
MGAM	maltase-glucoamylase	8972	7	0.67	<0.001
LYN	LYN proto-oncogene, Src family tyrosine kinase	4067	8	1.57	<0.001
SDCBPP2	syndecan binding protein pseudogene 2	100129960	8	1.11	<0.001
SGPP2	sphingosine-1-phosphate phosphatase 2	130367	2	0.74	<0.001
PILRA	paired immunoglobin like type 2 receptor alpha	29992	7	2.16	<0.001
CLEC2B	C-type lectin domain family 2 member B	9976	12	0.99	<0.001
ECE1	endothelin converting enzyme 1	1889	1	0.64	<0.001
ADGRG3	adhesion G protein-coupled receptor G3	222487	16	1.24	<0.001
MIR222	microRNA 222	407007	X	1.84	<0.001
RUBCNL	rubicon like autophagy enhancer	80183	13	0.59	<0.001
CPD	carboxypeptidase D	1362	17	1.21	<0.001
DYSF	dysferlin	8291	2	1.09	<0.001
CXCL2	C-X-C motif chemokine ligand 2	2920	4	1.58	<0.001
CREM	cAMP responsive element modulator	1390	10	0.58	<0.001
LY96	lymphocyte antigen 96	23643	8	1	<0.001
FLOT1	flotillin 1	10211	6	0.75	<0.001
FYB1	FYN binding protein 1	2533	5	1.33	<0.001
GPR108	G protein-coupled receptor 108	56927	19	0.66	<0.001
RIPK2	receptor interacting serine/threonine kinase 2	8767	8	1.31	<0.001
SIRPB1	signal regulatory protein beta 1	10326	20	0.56	<0.001
BTG2	BTG anti-proliferation factor 2	7832	1	1.11	<0.001
SLC2A3	solute carrier family 2 member 3	6515	12	1.58	<0.001
VDR	vitamin D receptor	7421	12	0.73	<0.001
AZIN1	antizyme inhibitor 1	51582	8	0.92	<0.001
ST20	suppressor of tumorigenicity 20	400410	15	0.93	<0.001
SAT1	spermidine/spermine N1-acetyltransferase 1	6303	X	0.93	<0.001
LINC01093	long intergenic non-protein coding RNA 1093	100506229	4	1.09	<0.001
LITAF	lipopolysaccharide induced TNF factor	9516	16	0.84	<0.001
VASP	vasodilator stimulated phosphoprotein	7408	19	0.99	<0.001
ADGRE5	adhesion G protein-coupled receptor E5	976	19	0.97	<0.001
CD48	CD48 molecule	962	1	2.76	<0.001
SERPINB8	serpin family B member 8	5271	18	0.55	<0.001
LOC107986153	uncharacterized LOC107986153	107986153	3	0.82	<0.001
IRAK3	interleukin 1 receptor associated kinase 3	11213	12	2.32	<0.001
ARL11	ADP ribosylation factor like GTPase 11	115761	13	0.44	<0.001
LOC100128059	uncharacterized LOC100128059	100128059	5	0.67	<0.001
IL23A	interleukin 23 subunit alpha	51561	12	1.03	<0.001
MEFV	MEFV innate immuity regulator, pyrin	4210	16	0.78	<0.001
HBEGF	heparin binding EGF like growth factor	1839	5	1.1	<0.001
TNFSF8	TNF superfamily member 8	944	9	0.88	<0.001
LOC100420615	signal peptide peptidase like 2A pseudogene	100420615	15	0.71	<0.001
ARRB2	arrestin beta 2	409	17	1.24	<0.001
TNFRSF1B	TNF receptor superfamily member 1B	7133	1	1.34	<0.001
FGR	FGR proto-oncogene, Src family tyrosine kinase	2268	1	1.12	<0.001
BST1	bone marrow stromal cell antigen 1	683	4	1.49	<0.001
TARP	TCR gamma alternate reading frame protein	445347	7	0.65	<0.001
BIN2	bridging integrator 2	51411	12	1.05	<0.001
LINC02154	long intergenic non-protein coding RNA 2154	109729169	X	1.57	<0.001
ADGRE2	adhesion G protein-coupled receptor E2	30817	19	1.23	<0.001
INHBA	inhibin subunit beta A	3624	7	0.79	<0.001
RNF149	ring finger protein 149	284996	2	0.68	<0.001
RHOH	ras homolog family member H	399	4	0.76	<0.001
UNC119	unc-119 lipid binding chaperone	9094	17	0.74	0.001
ATP6V0B	ATPase H+ transporting V0 subunit b	533	1	1.08	0.001
ATG7	autophagy related 7	10533	3	0.73	0.001
BID	BH3 interacting domain death agonist	637	22	1.18	0.001
TPI1P1	triosephosphate isomerase 1 pseudogene 1	729708	1	0.69	0.001
GLIPR1	GLI pathogenesis related 1	11010	12	1.25	0.001
SIGLEC14	sialic acid binding Ig like lectin 14	100049587	19	1.52	0.001
FAM49A	family with sequence similarity 49 member A	81553	2	1.02	0.001
LOC347097	dermatan sulfate epimerase pseudogene	347097	9	1.59	0.001
DHRS7	dehydrogenase/reductase 7	51635	14	0.84	0.001
LAPTM5	lysosomal protein transmembrane 5	7805	1	2.85	0.001
TMEM154	transmembrane protein 154	201799	4	0.69	0.001
DENND5A	DENN domain containing 5A	23258	11	0.84	0.001
LOC100507006	uncharacterized LOC100507006	100507006	2	0.57	0.001
LOC105369725	uncharacterized LOC105369725	105369725	12	0.62	0.001
LOC107986482	uncharacterized LOC107986482	107986482	5	0.58	0.001
LST1	leukocyte specific transcript 1	7940	6	2.26	0.001
PSEN1	presenilin 1	5663	14	0.4	0.001
SH3BP5	SH3 domain binding protein 5	9467	3	0.64	0.001
HLA-E	major histocompatibility complex, class I, E	3133	6	0.98	0.001
ST3GAL6	ST3 beta-galactoside alpha-2,3-sialyltransferase 6	10402	3	0.47	0.001
PIP4P2	phosphatidylinositol-4,5-bisphosphate 4-phosphatase 2	55529	8	1.12	0.001
SMIM25	small integral membrane protein 25	100506115	20	1.98	0.001
MYO1F	myosin IF	4542	19	0.93	0.001
CD37	CD37 molecule	951	19	1.79	0.001
CFLAR	CASP8 and FADD like apoptosis regulator	8837	2	0.51	0.001
RAB33A	RAB33A, member RAS oncogene family	9363	X	1.2	0.001
LUCAT1	lung cancer associated transcript 1	100505994	5	0.38	0.001
ALOX5	arachidonate 5-lipoxygenase	240	10	1.18	0.001
LIPN	lipase family member N	643418	10	1.03	0.001
PIK3R5	phosphoinositide-3-kinase regulatory subunit 5	23533	17	0.84	0.001
MIR221	microRNA 221	407006	X	1.12	0.001
SLC3A2	solute carrier family 3 member 2	6520	11	0.77	0.001
RNF19B	ring finger protein 19B	127544	1	0.73	0.001
PTAFR	platelet activating factor receptor	5724	1	0.85	0.001
CASP1	caspase 1	834	11	1.27	0.001
NBN	nibrin	4683	8	0.99	0.001
CCR5AS	CCR5 antisense RNA	102724297	3	0.85	0.001
LIMK2	LIM domain kinase 2	3985	22	0.59	0.001
TANK	TRAF family member associated NFKB activator	10010	2	0.59	0.002
NINJ1	ninjurin 1	4814	9	0.83	0.002
PNPLA8	patatin like phospholipase domain containing 8	50640	7	0.77	0.002
TAPBP	TAP binding protein	6892	6	0.63	0.002
MCOLN1	mucolipin 1	57192	19	0.9	0.002
TBXAS1	thromboxane A synthase 1	6916	7	0.76	0.002
PLEKHB2	pleckstrin homology domain containing B2	55041	2	0.76	0.002
LCP1	lymphocyte cytosolic protein 1	3936	13	2.16	0.002
IL10RA	interleukin 10 receptor subunit alpha	3587	11	0.74	0.002
PRKCB	protein kinase C beta	5579	16	1.24	0.002
TNIP3	TNFAIP3 interacting protein 3	79931	4	0.98	0.002
CHST15	carbohydrate sulfotransferase 15	51363	10	0.83	0.002
IL10RB	interleukin 10 receptor subunit beta	3588	21	0.82	0.002
CTBS	chitobiase	1486	1	0.81	0.002
IL4R	interleukin 4 receptor	3566	16	0.57	0.002
IFI30	IFI30 lysosomal thiol reductase	10437	19	2.18	0.002
KLHL6	kelch like family member 6	89857	3	0.46	0.002
GAPT	GRB2 binding adaptor protein, transmembrane	202309	5	0.65	0.002
TNFAIP8	TNF alpha induced protein 8	25816	5	1.05	0.002
ICAM1	intercellular adhesion molecule 1	3383	19	1.13	0.002
LYRM1	LYR motif containing 1	57149	16	0.46	0.002
P2RX4	purinergic receptor P2X 4	5025	12	0.74	0.002
FCER1G	Fc fragment of IgE receptor Ig	2207	1	3.46	0.002
ATP13A3	ATPase 13A3	79572	3	1.26	0.002
CYBA	cytochrome b-245 alpha chain	1535	16	1.36	0.002
THEMIS2	thymocyte selection associated family member 2	9473	1	0.64	0.002
SOX4	SRY-box transcription factor 4	6659	6	-0.97	0.002
HCLS1	hematopoietic cell-specific Lyn substrate 1	3059	3	0.99	0.002
IL7R	interleukin 7 receptor	3575	5	1.17	0.002
TRGC2	T cell receptor gamma constant 2	6967	7	1.47	0.002
MCTP1	multiple C2 and transmembrane domain containing 1	79772	5	0.99	0.002
MIR223	microRNA 223	407008	X	0.85	0.002
OSTM1	osteoclastogenesis associated transmembrane protein 1	28962	6	0.79	0.002
ACSL5	acyl-CoA synthetase long chain family member 5	51703	10	1.21	0.002
TRAF1	TNF receptor associated factor 1	7185	9	0.52	0.002
RHOG	ras homolog family member G	391	11	1.15	0.002
H2AC8	H2A clustered histone 8	3012	6	-0.74	0.002
LILRA2	leukocyte immunoglobulin like receptor A2	11027	19	0.89	0.002
SIGLEC5	sialic acid binding Ig like lectin 5	8778	19	1.41	0.002
CCR7	C-C motif chemokine receptor 7	1236	17	0.68	0.002
R3HDM4	R3H domain containing 4	91300	19	0.44	0.002
B3GNT5	UDP-GlcNAc:betaGal beta-1,3-N-acetylglucosaminyltransferase 5	84002	3	0.39	0.002
LINC01215	long intergenic non-protein coding RNA 1215	101929623	3	0.65	0.002
FCGR2C	Fc fragment of IgG receptor IIc (gene/pseudogene)	9103	1	1.12	0.002
LAMP2	lysosomal associated membrane protein 2	3920	X	1	0.002
IPCEF1	interaction protein for cytohesin exchange factors 1	26034	6	0.4	0.002
PIK3CG	phosphatidylinositol-4,5-bisphosphate 3-kinase catalytic subunit gamma	5294	7	0.72	0.002
PLK2	polo like kinase 2	10769	5	-1.12	0.002
CORO1A	coronin 1A	11151	16	1.22	0.002
VNN1	vanin 1	8876	6	1.4	0.002
MOB3A	MOB kinase activator 3A	126308	19	0.91	0.002
NR4A3	nuclear receptor subfamily 4 group A member 3	8013	9	0.51	0.002
RAC2	Rac family small GTPase 2	5880	22	1.74	0.002
TNFSF14	TNF superfamily member 14	8740	19	0.76	0.002
AIF1	allograft inflammatory factor 1	199	6	1.94	0.002
ARHGEF6	Rac/Cdc42 guanine nucleotide exchange factor 6	9459	X	0.43	0.002
PTPRE	protein tyrosine phosphatase receptor type E	5791	10	0.67	0.002
PAIP2B	poly(A) binding protein interacting protein 2B	400961	2	-0.76	0.002
PNP	purine nucleoside phosphorylase	4860	14	0.76	0.002
CCND1	cyclin D1	595	11	-0.73	0.002
SDCBP	syndecan binding protein	6386	8	0.82	0.002
FAR2	fatty acyl-CoA reductase 2	55711	12	0.4	0.003
GNA13	G protein subunit alpha 13	10672	17	0.55	0.003
ARHGAP28	Rho GTPase activating protein 28	79822	18	-0.5	0.003
SNAPC1	small nuclear RNA activating complex polypeptide 1	6617	14	0.77	0.003
NLRC4	NLR family CARD domain containing 4	58484	2	0.56	0.003
FDCSP	follicular dendritic cell secreted protein	260436	4	2.05	0.003
CST7	cystatin F	8530	20	0.57	0.003
NCF4	neutrophil cytosolic factor 4	4689	22	1.16	0.003
TREML2	triggering receptor expressed on myeloid cells like 2	79865	6	0.57	0.003
CYP1B1	cytochrome P450 family 1 subfamily B member 1	1545	2	0.43	0.003
PTPN22	protein tyrosine phosphatase non-receptor type 22	26191	1	0.74	0.003
GCH1	GTP cyclohydrolase 1	2643	14	1.02	0.003
TYROBP	TYRO protein tyrosine kinase binding protein	7305	19	1.67	0.003
DDIT3	DNA damage inducible transcript 3	1649	12	0.5	0.003
CD44	CD44 molecule (Indian blood group)	960	11	1.39	0.003
NINJ2	ninjurin 2	4815	12	0.56	0.003
RESF1	retroelement silencing factor 1	55196	12	0.77	0.003
SFT2D1	SFT2 domain containing 1	113402	6	1.12	0.003
RIPOR2	RHO family interacting cell polarization regulator 2	9750	6	0.93	0.003
RTF2	replication termination factor 2	51507	20	0.54	0.003
PLEKHG1	pleckstrin homology and RhoGEF domain containing G1	57480	6	-0.65	0.003
ENO1	enolase 1	2023	1	0.68	0.003
EGR3	early growth response 3	1960	8	0.7	0.003
TMEM120A	transmembrane protein 120A	83862	7	0.56	0.003
DOCK2	dedicator of cytokinesis 2	1794	5	0.72	0.003
FMNL1	formin like 1	752	17	0.78	0.003
GPR141	G protein-coupled receptor 141	353345	7	0.54	0.003
RALB	RAS like proto-oncogene B	5899	2	0.49	0.003
LILRA6	leukocyte immunoglobulin like receptor A6	79168	19	1.57	0.003
CPQ	carboxypeptidase Q	10404	8	0.78	0.003
PXK	PX domain containing serine/threonine kinase like	54899	3	0.42	0.003
ZDHHC18	zinc finger DHHC-type containing 18	84243	1	0.72	0.003
HIF1A	hypoxia inducible factor 1 subunit alpha	3091	14	0.83	0.003
CCDC43	coiled-coil domain containing 43	124808	17	-0.39	0.003
MLKL	mixed lineage kinase domain like pseudokinase	197259	16	0.47	0.003
EGR1	early growth response 1	1958	5	0.78	0.003
LOC613206	uncharacterized LOC613206	613206	9	0.48	0.003
PPIL6	peptidylprolyl isomerase like 6	285755	6	-0.52	0.003
NFE4	nuclear factor, erythroid 4	58160	7	0.7	0.003
IL18BP	interleukin 18 binding protein	10068	11	0.61	0.003
NFKB1	nuclear factor kappa B subunit 1	4790	4	0.69	0.003
LOC107986646	uncharacterized LOC107986646	107986646	6	0.55	0.003
AGTRAP	angiotensin II receptor associated protein	57085	1	0.88	0.003
TREML3P	triggering receptor expressed on myeloid cells like 3, pseudogene	340206	6	1.35	0.003
GBA	glucosylceramidase beta	2629	1	0.63	0.003
HEXIM1	HEXIM P-TEFb complex subunit 1	10614	17	-0.63	0.003
RNF24	ring finger protein 24	11237	20	0.4	0.003
FTH1P4	ferritin heavy chain 1 pseudogene 4	2499	3	0.8	0.003
PLSCR1	phospholipid scramblase 1	5359	3	0.84	0.003
MMP1	matrix metallopeptidase 1	4312	11	1.18	0.003
CAP1	cyclase associated actin cytoskeleton regulatory protein 1	10487	1	0.46	0.003
EVI2A	ecotropic viral integration site 2A	2123	17	0.6	0.003
PSMB8-AS1	PSMB8 antisense RNA 1 (head to head)	100507463	6	0.48	0.003
MYH10	myosin heavy chain 10	4628	17	-0.69	0.003
LOC105371763	uncharacterized LOC105371763	105371763	17	0.66	0.003
MEIS1	Meis homeobox 1	4211	2	-0.75	0.003
EHD1	EH domain containing 1	10938	11	0.73	0.003
LILRB2	leukocyte immunoglobulin like receptor B2	10288	19	1.13	0.003
SNX10	sorting nexin 10	29887	7	1.3	0.003
NFKB2	nuclear factor kappa B subunit 2	4791	10	0.55	0.003
CCNL1	cyclin L1	57018	3	0.57	0.003
ALDH7A1P1	aldehyde dehydrogenase 7 family member A1 pseudogene 1	541	5	-0.51	0.003
KCNJ2	potassium inwardly rectifying channel subfamily J member 2	3759	17	0.85	0.003
P4HA1	prolyl 4-hydroxylase subunit alpha 1	5033	10	0.64	0.003
HLA-B	major histocompatibility complex, class I, B	3106	6	1.7	0.003
FLT1	fms related tyrosine kinase 1	2321	13	0.76	0.003
C9orf72	C9orf72-SMCR8 complex subunit	203228	9	0.48	0.004
SCGB3A2	secretoglobin family 3A member 2	117156	5	-1.41	0.004
EFHD2	EF-hand domain family member D2	79180	1	0.94	0.004
TMEM140	transmembrane protein 140	55281	7	0.81	0.004
P2RY14	purinergic receptor P2Y14	9934	3	0.39	0.004
AOAH	acyloxyacyl hydrolase	313	7	0.93	0.004
GAB3	GRB2 associated binding protein 3	139716	X	0.51	0.004
CYTH4	cytohesin 4	27128	22	0.78	0.004
SIGLEC10	sialic acid binding Ig like lectin 10	89790	19	0.64	0.004
C19orf38	chromosome 19 open reading frame 38	255809	19	0.93	0.004
TNFSF15	TNF superfamily member 15	9966	9	0.61	0.004
ACTR3	actin related protein 3	10096	2	0.65	0.004
IL6R	interleukin 6 receptor	3570	1	0.43	0.004
TENT5C	terminal nucleotidyltransferase 5C	54855	1	-0.84	0.004
MTF1	metal regulatory transcription factor 1	4520	1	0.68	0.004
REL	REL proto-oncogene, NF-kB subunit	5966	2	0.5	0.004
CLIC4P3	chloride intracellular channel 4 pseudogene 3	442447	X	0.7	0.004
PNPLA10P	patatin like phospholipase domain containing 10 pseudogene	643773	X	0.8	0.004
MMP8	matrix metallopeptidase 8	4317	11	0.45	0.004
CAMP	cathelicidin antimicrobial peptide	820	3	0.97	0.004
MSRB1P1	methionine sulfoxide reductase B1 pseudogene 1	441849	19	1.82	0.004
PPP1R18	protein phosphatase 1 regulatory subunit 18	170954	6	1.06	0.004
LOC107984316	uncharacterized LOC107984316	107984316	11	0.67	0.004
LINC01888	long intergenic non-protein coding RNA 1888	107985893	2	0.44	0.004
CKLF	chemokine like factor	51192	16	0.82	0.004
WAS	WASP actin nucleation promoting factor	7454	X	0.91	0.004
ANXA5	annexin A5	308	4	0.98	0.004
SAA2	serum amyloid A2	6289	11	1.34	0.004
OR5B17	olfactory receptor family 5 subfamily B member 17	219965	11	0.47	0.004
SHKBP1	SH3KBP1 binding protein 1	92799	19	0.68	0.004
ODAPH	odontogenesis associated phosphoprotein	152816	4	0.72	0.004
LINC02207	long intergenic non-protein coding RNA 2207	101927153	15	0.44	0.004
PLAU	plasminogen activator, urokinase	5328	10	0.99	0.004
SLC15A3	solute carrier family 15 member 3	51296	11	0.96	0.004
ACOT9	acyl-CoA thioesterase 9	23597	X	0.6	0.004
STX11	syntaxin 11	8676	6	0.86	0.005
SLAMF1	signaling lymphocytic activation molecule family member 1	6504	1	0.82	0.005
FTH1P7	ferritin heavy chain 1 pseudogene 7	2500	13	0.91	0.005
CASS4	Cas scaffold protein family member 4	57091	20	0.51	0.005
LOC728554	THO complex 3 pseudogene	728554	5	-0.65	0.005
IL10	interleukin 10	3586	1	0.77	0.005
OR14K1	olfactory receptor family 14 subfamily K member 1	343170	1	0.54	0.005
ZNF438	zinc finger protein 438	220929	10	0.63	0.005
NOP10	NOP10 ribonucleoprotein	55505	15	1.04	0.005
MTRNR2L10	MT-RNR2 like 10	100463488	X	0.47	0.005
E2F3	E2F transcription factor 3	1871	6	0.35	0.005
NRIP3	nuclear receptor interacting protein 3	56675	11	0.72	0.005
SLC6A6	solute carrier family 6 member 6	6533	3	0.59	0.005
CCNH	cyclin H	902	5	0.57	0.005
EMB	embigin	133418	5	0.73	0.005
LILRA1	leukocyte immunoglobulin like receptor A1	11024	19	0.97	0.005
CHI3L2	chitinase 3 like 2	1117	1	1.31	0.005
FCGR2B	Fc fragment of IgG receptor IIb	2213	1	0.89	0.005
ATP13A4-AS1	ATP13A4 antisense RNA 1	101929198	3	0.37	0.005
PSTPIP2	proline-serine-threonine phosphatase interacting protein 2	9050	18	1.1	0.005
CXorf21	chromosome X open reading frame 21	80231	X	0.74	0.005
CASP4	caspase 4	837	11	0.71	0.005
ALDH7A1	aldehyde dehydrogenase 7 family member A1	501	5	-0.47	0.005
ITGAM	integrin subunit alpha M	3684	16	0.84	0.005
STXBP2	syntaxin binding protein 2	6813	19	0.43	0.006
CTSS	cathepsin S	1520	1	1.59	0.006
SLC2A3P4	solute carrier family 2 member 3 pseudogene 4	399495	8	1.07	0.006
OR5T2	olfactory receptor family 5 subfamily T member 2	219464	11	0.57	0.006
ACTN1	actinin alpha 1	87	14	0.62	0.006
PTGER4	prostaglandin E receptor 4	5734	5	0.56	0.006
SOCS3	suppressor of cytokine signaling 3	9021	17	0.5	0.006
GRAMD1A	GRAM domain containing 1A	57655	19	0.77	0.006
SLC43A2	solute carrier family 43 member 2	124935	17	0.63	0.006
TNFRSF1A	TNF receptor superfamily member 1A	7132	12	0.6	0.006
NFKBIE	NFKB inhibitor epsilon	4794	6	0.6	0.006
NEU1	neuraminidase 1	4758	6	0.51	0.006
ELOA-AS1	ELOA antisense RNA 1	100506963	1	-0.38	0.006
CFAP58-DT	CFAP58 divergent transcript	100505869	10	0.81	0.006
CYBB	cytochrome b-245 beta chain	1536	X	2.68	0.006
BASP1	brain abundant membrane attached signal protein 1	10409	5	0.54	0.006
DRAM1	DNA damage regulated autophagy modulator 1	55332	12	1.11	0.006
ZFP36L1	ZFP36 ring finger protein like 1	677	14	0.47	0.006
S100A12	S100 calcium binding protein A12	6283	1	1.28	0.006
PADI4	peptidyl arginine deiminase 4	23569	1	0.63	0.006
SLC22A4	solute carrier family 22 member 4	6583	5	0.5	0.006
RTN3	reticulon 3	10313	11	0.41	0.006
SLC36A4	solute carrier family 36 member 4	120103	11	0.39	0.006
SELPLG	selectin P ligand	6404	12	0.56	0.006
CD82	CD82 molecule	3732	11	0.74	0.006
LOC112267952	uncharacterized LOC112267952	112267952	6	0.5	0.007
NYNRIN	NYN domain and retroviral integrase containing	57523	14	-0.41	0.007
ADGRE1	adhesion G protein-coupled receptor E1	2015	19	1.32	0.007
ITM2B	integral membrane protein 2B	9445	13	0.81	0.007
MOB1A	MOB kinase activator 1A	55233	2	0.54	0.007
MCL1	MCL1 apoptosis regulator, BCL2 family member	4170	1	0.44	0.007
NUP58	nucleoporin 58	9818	13	0.65	0.007
SPPL2A	signal peptide peptidase like 2A	84888	15	0.55	0.007
LOC105378073	uncharacterized LOC105378073	105378073	6	0.41	0.007
TFEC	transcription factor EC	22797	7	0.83	0.007
CD300A	CD300a molecule	11314	17	0.63	0.007
SESN3	sestrin 3	143686	11	-0.62	0.007
H2BC8	H2B clustered histone 8	8339	6	-1.18	0.007
PTK2B	protein tyrosine kinase 2 beta	2185	8	0.48	0.007
PATZ1	POZ/BTB and AT hook containing zinc finger 1	23598	22	-0.44	0.007
SKA2	spindle and kinetochore associated complex subunit 2	348235	17	-0.59	0.007
CD14	CD14 molecule	929	5	1.28	0.007
LOC647253	ring finger protein 13 pseudogene	647253	3	0.93	0.007
AJUBA	ajuba LIM protein	84962	14	-0.7	0.007
CLEC7A	C-type lectin domain containing 7A	64581	12	0.89	0.007
H3-5	H3.5 histone	440093	12	0.47	0.007
LPCAT2	lysophosphatidylcholine acyltransferase 2	54947	16	0.58	0.007
TMED10P1	transmembrane p24 trafficking protein 10 pseudogene 1	286102	8	0.36	0.007
NCF1	neutrophil cytosolic factor 1	653361	7	1.6	0.007
ALDOC	aldolase, fructose-bisphosphate C	230	17	0.71	0.007
TPRA1	transmembrane protein adipocyte associated 1	131601	3	0.45	0.007
LOC286453	chondroitin sulfate N-acetylgalactosaminyltransferase 2 pseudogene	286453	X	1	0.007
ATP1B3	ATPase Na+/K+ transporting subunit beta 3	483	3	1	0.007
IL6	interleukin 6	3569	7	0.76	0.007
RASSF2	Ras association domain family member 2	9770	20	1.31	0.007
RNASET2	ribonuclease T2	8635	6	0.76	0.008
ZEB2	zinc finger E-box binding homeobox 2	9839	2	1.1	0.008
GNAI3	G protein subunit alpha i3	2773	1	0.38	0.008
CAP1P2	CAP1 pseudogene 2	399748	10	0.63	0.008
MKNK1	MAPK interacting serine/threonine kinase 1	8569	1	0.38	0.008
ELMO1	engulfment and cell motility 1	9844	7	0.46	0.008
CD93	CD93 molecule	22918	20	0.55	0.008
EFEMP1	EGF containing fibulin extracellular matrix protein 1	2202	2	-0.6	0.008
LOC107985449	uncharacterized LOC107985449	107985449	20	0.53	0.008
SREK1IP1	SREK1 interacting protein 1	285672	5	-0.64	0.008
NECAP1	NECAP endocytosis associated 1	25977	12	0.59	0.008
NKG7	natural killer cell granule protein 7	4818	19	1.24	0.008
GYG1P3	glycogenin 1 pseudogene 3	645506	1	1.24	0.008
STAT5A	signal transducer and activator of transcription 5A	6776	17	0.41	0.008
RETN	resistin	56729	19	1.4	0.008
CCL5	C-C motif chemokine ligand 5	6352	17	0.8	0.008
GPR183	G protein-coupled receptor 183	1880	13	0.81	0.008
MYD88	MYD88 innate immune signal transduction adaptor	4615	3	0.62	0.008
C6orf132	chromosome 6 open reading frame 132	647024	6	-1.06	0.008
MROCKI	MARCKS cis regulating lncRNA promoter of cytokines and inflammation	285758	6	0.53	0.008
ACTR3P2	ACTR3 pseudogene 2	100129013	X	1.07	0.008
MYO1G	myosin IG	64005	7	0.86	0.008
BEST1	bestrophin 1	7439	11	0.54	0.008
HMGN2P46	high mobility group nucleosomal binding domain 2 pseudogene 46	283651	15	0.45	0.008
DEFA4	defensin alpha 4	1669	8	0.64	0.008
SLAMF7	SLAM family member 7	57823	1	1.34	0.008
NFKBIZ	NFKB inhibitor zeta	64332	3	0.87	0.008
CENPB	centromere protein B	1059	20	-0.53	0.008
DDX60L	DExD/H-box 60 like	91351	4	0.95	0.008
MARCKS	myristoylated alanine rich protein kinase C substrate	4082	6	0.6	0.008
TNFRSF9	TNF receptor superfamily member 9	3604	1	0.4	0.008
LOC105373311	uncharacterized LOC105373311	105373311	X	0.39	0.008
ARL5B	ADP ribosylation factor like GTPase 5B	221079	10	0.9	0.008
OSM	oncostatin M	5008	22	0.89	0.008
TRI-TAT3-1	tRNA-Ile (anticodon TAT) 3-1	100189348	6	0.56	0.008
KNOP1	lysine rich nucleolar protein 1	400506	16	-0.63	0.009
LOC101927851	uncharacterized LOC101927851	101927851	1	0.34	0.009
SLC15A4	solute carrier family 15 member 4	121260	12	0.61	0.009
LOC105375655	uncharacterized LOC105375655	105375655	8	0.57	0.009
HES1	hes family bHLH transcription factor 1	3280	3	-0.63	0.009
RASGRP4	RAS guanyl releasing protein 4	115727	19	0.57	0.009
GGT1	gamma-glutamyltransferase 1	2678	22	0.47	0.009
METTL23	methyltransferase like 23	124512	17	0.43	0.009
KCNE3	potassium voltage-gated channel subfamily E regulatory subunit 3	10008	11	0.69	0.009
GNB2	G protein subunit beta 2	2783	7	0.41	0.009
GRINA	glutamate ionotropic receptor NMDA type subunit associated protein 1	2907	8	0.65	0.009
SLC7A11	solute carrier family 7 member 11	23657	4	0.35	0.009
LOC105369632	uncharacterized LOC105369632	105369632	12	0.52	0.009
LILRB3	leukocyte immunoglobulin like receptor B3	11025	19	0.64	0.009
KCNAB2	potassium voltage-gated channel subfamily A regulatory beta subunit 2	8514	1	0.79	0.009
SOWAHC	sosondowah ankyrin repeat domain family member C	65124	2	-0.97	0.009
PLCG2	phospholipase C gamma 2	5336	16	0.38	0.009
LOC107984429	uncharacterized LOC107984429	107984429	11	1.51	0.009
KMO	kynurenine 3-monooxygenase	8564	1	0.62	0.009
HEXB	hexosaminidase subunit beta	3074	5	0.68	0.009
IFITM2	interferon induced transmembrane protein 2	10581	11	0.92	0.009
LOC284454	uncharacterized LOC284454	284454	19	0.56	0.009
NCR3LG1	natural killer cell cytotoxicity receptor 3 ligand 1	374383	11	0.42	0.009
RNF20	ring finger protein 20	56254	9	-0.74	0.009
CEACAM8	CEA cell adhesion molecule 8	1088	19	0.33	0.009
CDC42EP2	CDC42 effector protein 2	10435	11	0.54	0.009
TLR8	toll like receptor 8	51311	X	0.66	0.009
GPI	glucose-6-phosphate isomerase	2821	19	0.62	0.009
PARVG	parvin gamma	64098	22	0.56	0.009
CFB	complement factor B	629	6	1.38	0.009
CR1L	complement C3b/C4b receptor 1 like	1379	1	0.46	0.01
SIRPA	signal regulatory protein alpha	140885	20	0.98	0.01
SDCBPP1	syndecan binding protein pseudogene 1	100128930	10	0.51	0.01
PECAM1	platelet and endothelial cell adhesion molecule 1	5175	17	0.66	0.01
SOX2	SRY-box transcription factor 2	6657	3	-0.73	0.01
CDC42	cell division cycle 42	998	1	0.47	0.01
FERMT3	fermitin family member 3	83706	11	0.88	0.01
SPRR1B	small proline rich protein 1B	6699	1	-1.17	0.01
DYNLL2	dynein light chain LC8-type 2	140735	17	-0.48	0.01
LINC02555	long intergenic non-protein coding RNA 2555	101930164	12	0.33	0.01
MIR155HG	MIR155 host gene	114614	21	0.63	0.01
GLCCI1	glucocorticoid induced 1	113263	7	-0.88	0.01
SNAP23	synaptosome associated protein 23	8773	15	0.44	0.01
DUSP1	dual specificity phosphatase 1	1843	5	0.49	0.01
LOC100129118	transmembrane protein 167A pseudogene	100129118	19	0.5	0.01
B2M	beta-2-microglobulin	567	15	1.16	0.011
TRGV8	T cell receptor gamma variable 8	6982	7	0.84	0.011
SLC11A2	solute carrier family 11 member 2	4891	12	0.41	0.011
TNFAIP2	TNF alpha induced protein 2	7127	14	0.43	0.011
NCF1B	neutrophil cytosolic factor 1B pseudogene	654816	7	2.06	0.011
HLA-H	major histocompatibility complex, class I, H (pseudogene)	3136	6	0.61	0.011
CGN	cingulin	57530	1	-0.4	0.011
LOC105378936	uncharacterized LOC105378936	105378936	1	0.4	0.011
RP2	RP2 activator of ARL3 GTPase	6102	X	0.39	0.011
ANPEP	alanyl aminopeptidase, membrane	290	15	1.59	0.011
HPSE	heparanase	10855	4	0.46	0.011
GADD45B	growth arrest and DNA damage inducible beta	4616	19	0.65	0.011
HM13	histocompatibility minor 13	81502	20	0.53	0.011
LRRC6	leucine rich repeat containing 6	23639	8	-0.44	0.011
ZNF608	zinc finger protein 608	57507	5	-0.96	0.011
ZNF146	zinc finger protein 146	7705	19	-0.53	0.011
CCDC191	coiled-coil domain containing 191	57577	3	-0.36	0.011
CSRNP1	cysteine and serine rich nuclear protein 1	64651	3	0.39	0.011
TXNDC12	thioredoxin domain containing 12	51060	1	0.72	0.012
NCF1C	neutrophil cytosolic factor 1C pseudogene	654817	7	1.98	0.012
LRG1	leucine rich alpha-2-glycoprotein 1	116844	19	0.44	0.012
LRRC25	leucine rich repeat containing 25	126364	19	0.68	0.012
POR	cytochrome p450 oxidoreductase	5447	7	0.42	0.012
KLF10	Kruppel like factor 10	7071	8	0.47	0.012
OLFM4	olfactomedin 4	10562	13	0.43	0.012
RNF13	ring finger protein 13	11342	3	0.5	0.012
PRDM8	PR/SET domain 8	56978	4	0.36	0.012
MPRIPP1	myosin phosphatase Rho interacting protein pseudogene 1	100421374	3	-0.59	0.012
MCM4	minichromosome maintenance complex component 4	4173	8	-0.35	0.012
RGL4	ral guanine nucleotide dissociation stimulator like 4	266747	22	0.49	0.012
NFKBID	NFKB inhibitor delta	84807	19	0.54	0.012
LOC105377499	uncharacterized LOC105377499	105377499	4	0.66	0.012
BCL6	BCL6 transcription repressor	604	3	0.6	0.012
CCR5	C-C motif chemokine receptor 5 (gene/pseudogene)	1234	3	0.34	0.012
LPCAT1	lysophosphatidylcholine acyltransferase 1	79888	5	0.44	0.012
MAP3K4	mitogen-activated protein kinase kinase kinase 4	4216	6	-0.51	0.012
TMBIM4	transmembrane BAX inhibitor motif containing 4	51643	12	0.89	0.012
PSAP	prosaposin	5660	10	0.88	0.012
APH1B	aph-1 homolog B, gamma-secretase subunit	83464	15	0.66	0.012
FOXA1	forkhead box A1	3169	14	-0.35	0.012
CAMK1G	calcium/calmodulin dependent protein kinase IG	57172	1	0.36	0.012
MTURN	maturin, neural progenitor differentiation regulator homolog	222166	7	-0.89	0.013
LOC643802	u3 small nucleolar ribonucleoprotein protein MPP10-like	643802	16	0.35	0.013
CLIC1	chloride intracellular channel 1	1192	6	0.66	0.013
SLC2A14	solute carrier family 2 member 14	144195	12	0.37	0.013
WIPF1	WAS/WASL interacting protein family member 1	7456	2	0.72	0.013
LINC00884	long intergenic non-protein coding RNA 884	401106	3	0.48	0.013
MRC1	mannose receptor C-type 1	4360	10	0.66	0.013
EHMT2	euchromatic histone lysine methyltransferase 2	10919	6	-0.35	0.013
RAP1BL	RAP1B, member of RAS oncogene family pseudogene	643752	5	0.58	0.013
GK3P	glycerol kinase 3 pseudogene	2713	4	0.73	0.013
HLA-DRB6	major histocompatibility complex, class II, DR beta 6 (pseudogene)	3128	6	0.46	0.013
PGK1	phosphoglycerate kinase 1	5230	X	0.49	0.013
PLEKHO2	pleckstrin homology domain containing O2	80301	15	0.66	0.013
MAGI1	membrane associated guanylate kinase, WW and PDZ domain containing 1	9223	3	-0.83	0.013
SRXN1	sulfiredoxin 1	140809	20	0.46	0.014
SASH3	SAM and SH3 domain containing 3	54440	X	0.55	0.014
RAB20	RAB20, member RAS oncogene family	55647	13	0.4	0.014
CSGALNACT2	chondroitin sulfate N-acetylgalactosaminyltransferase 2	55454	10	0.65	0.014
CTSA	cathepsin A	5476	20	0.67	0.014
NET1	neuroepithelial cell transforming 1	10276	10	-0.83	0.014
LOC107985176	uncharacterized LOC107985176	107985176	18	0.37	0.014
PSMA6	proteasome 20S subunit alpha 6	5687	14	0.67	0.014
LOC105378657	uncharacterized LOC105378657	105378657	1	0.47	0.014
WWTR1	WW domain containing transcription regulator 1	25937	3	-0.49	0.014
PLK3	polo like kinase 3	1263	1	0.75	0.014
ADM	adrenomedullin	133	11	0.96	0.014
SRA1	steroid receptor RNA activator 1	10011	5	0.42	0.014
LAMB3	laminin subunit beta 3	3914	1	0.4	0.014
SYNE2	spectrin repeat containing nuclear envelope protein 2	23224	14	-0.65	0.014
ITGA5	integrin subunit alpha 5	3678	12	0.63	0.014
CTSC	cathepsin C	1075	11	0.98	0.014
P2RX7	purinergic receptor P2X 7	5027	12	0.48	0.014
C1R	complement C1r	715	12	0.42	0.014
LOC107986028	uncharacterized LOC107986028	107986028	3	0.45	0.015
ATP6AP1	ATPase H+ transporting accessory protein 1	537	X	0.59	0.015
ARFGEF3	ARFGEF family member 3	57221	6	-0.89	0.015
LOC105369435	uncharacterized LOC105369435	105369435	11	0.37	0.015
REPS1	RALBP1 associated Eps domain containing 1	85021	6	-0.58	0.015
RNU2-61P	RNA, U2 small nuclear 61, pseudogene	106480673	6	0.42	0.015
KYNU	kynureninase	8942	2	1.07	0.015
TRIM56	tripartite motif containing 56	81844	7	-0.5	0.015
CD177P1	CD177 molecule pseudogene 1	653579	19	0.56	0.015
JOSD1	Josephin domain containing 1	9929	22	0.35	0.015
ARPC2	actin related protein 2/3 complex subunit 2	10109	2	0.5	0.015
GNS	glucosamine (N-acetyl)-6-sulfatase	2799	12	1.05	0.015
FAM49B	family with sequence similarity 49 member B	51571	8	0.51	0.015
PHF10P1	PHD finger protein 10 pseudogene 1	158905	X	-1.07	0.015
USP12-AS1	USP12 antisense RNA 1	100874070	13	0.61	0.015
COTL1	coactosin like F-actin binding protein 1	23406	16	0.76	0.015
RYBP	RING1 and YY1 binding protein	23429	3	0.77	0.015
PARP2	poly(ADP-ribose) polymerase 2	10038	14	-0.5	0.016
SAA1	serum amyloid A1	6288	11	1.42	0.016
LOC101927557	uncharacterized LOC101927557	101927557	17	0.53	0.016
BANCR	BRAF-activated non-protein coding RNA	100885775	9	-1.31	0.016
PLCE1	phospholipase C epsilon 1	51196	10	-0.93	0.016
FCN1	ficolin 1	2219	9	0.68	0.016
PTPN14	protein tyrosine phosphatase non-receptor type 14	5784	1	-0.62	0.016
TM2D3	TM2 domain containing 3	80213	15	0.39	0.016
MR1	major histocompatibility complex, class I-related	3140	1	0.43	0.016
LINC01765	long intergenic non-protein coding RNA 1765	105378916	1	-0.79	0.016
SPTAN1	spectrin alpha, non-erythrocytic 1	6709	9	-0.7	0.016
MDFIC	MyoD family inhibitor domain containing	29969	7	-0.37	0.016
AFDN	afadin, adherens junction formation factor	4301	6	-0.73	0.017
BBS2	Bardet-Biedl syndrome 2	583	16	-0.38	0.017
SLC25A13	solute carrier family 25 member 13	10165	7	0.37	0.017
HIF1A-AS2	HIF1A antisense RNA 2	100750247	14	0.35	0.017
HLA-C	major histocompatibility complex, class I, C	3107	6	1.1	0.017
OR4C13	olfactory receptor family 4 subfamily C member 13	283092	11	0.56	0.017
ANKRD40	ankyrin repeat domain 40	91369	17	-0.37	0.017
YTHDC1	YTH domain containing 1	91746	4	-0.93	0.017
KNOP1P5	lysine rich nucleolar protein 1 pseudogene 5	100130158	8	-0.65	0.017
GLA	galactosidase alpha	2717	X	0.61	0.017
LOC107987169	uncharacterized LOC107987169	107987169	12	1.39	0.017
OR13C4	olfactory receptor family 13 subfamily C member 4	138804	9	0.45	0.017
STMN1	stathmin 1	3925	1	-0.67	0.018
NINJ2-AS1	NINJ2 antisense RNA 1	100049716	12	0.35	0.018
TIMP1	TIMP metallopeptidase inhibitor 1	7076	X	1.04	0.018
UBTF	upstream binding transcription factor	7343	17	-0.44	0.018
FMNL3	formin like 3	91010	12	0.42	0.018
SSBP2	single stranded DNA binding protein 2	23635	5	-0.4	0.018
MAPRE1	microtubule associated protein RP/EB family member 1	22919	20	0.45	0.018
LOC100507144	uncharacterized LOC100507144	100507144	11	0.49	0.018
PSMA6P1	proteasome subunit alpha 6 pseudogene 1	64596	Y	1.11	0.018
ARPC3	actin related protein 2/3 complex subunit 3	10094	12	0.53	0.018
IER3	immediate early response 3	8870	6	0.66	0.018
SLC30A7	solute carrier family 30 member 7	148867	1	0.34	0.018
FTH1P10	ferritin heavy chain 1 pseudogene 10	2502	5	0.52	0.018
CCL22	C-C motif chemokine ligand 22	6367	16	0.59	0.018
SERPINE1	serpin family E member 1	5054	7	0.7	0.018
OSBPL1A	oxysterol binding protein like 1A	114876	18	-0.38	0.018
RELB	RELB proto-oncogene, NF-kB subunit	5971	19	0.46	0.018
TMBIM6	transmembrane BAX inhibitor motif containing 6	7009	12	0.45	0.018
NBEA	neurobeachin	26960	13	-0.56	0.018
LOC100129037	WEE1 homolog (S. pombe) pseudogene	100129037	4	-1.46	0.018
IFT81	intraflagellar transport 81	28981	12	-0.51	0.018
LOC105378770	uncharacterized LOC105378770	105378770	1	0.46	0.018
CLIC6	chloride intracellular channel 6	54102	21	-0.84	0.019
ENTPD1	ectonucleoside triphosphate diphosphohydrolase 1	953	10	0.37	0.019
SIRPAP1	signal regulatory protein alpha pseudogene 1	23755	22	0.69	0.019
ARFGAP3	ADP ribosylation factor GTPase activating protein 3	26286	22	0.48	0.019
ARL4C	ADP ribosylation factor like GTPase 4C	10123	2	-0.76	0.019
CD68	CD68 molecule	968	17	1.02	0.019
TM6SF1	transmembrane 6 superfamily member 1	53346	15	0.43	0.019
ABI2	abl interactor 2	10152	2	-0.41	0.019
AARD	alanine and arginine rich domain containing protein	441376	8	-0.76	0.019
LOC105369915	uncharacterized LOC105369915	105369915	12	0.46	0.019
LOC107985429	uncharacterized LOC107985429	107985429	20	0.67	0.019
SLC16A10	solute carrier family 16 member 10	117247	6	0.46	0.019
CAMSAP1	calmodulin regulated spectrin associated protein 1	157922	9	-0.55	0.019
SLK	STE20 like kinase	9748	10	-0.93	0.019
ZBTB4	zinc finger and BTB domain containing 4	57659	17	-0.49	0.019
OR14A2	olfactory receptor family 14 subfamily A member 2	388761	1	0.37	0.019
LINC01127	long intergenic non-protein coding RNA 1127	100506328	2	0.55	0.019
LOC105378066	uncharacterized LOC105378066	105378066	6	0.34	0.019
LOC100420638	chloride intracellular channel 1 pseudogene	100420638	17	0.75	0.019
LOC107985458	uncharacterized LOC107985458	107985458	1	0.54	0.019
CD164	CD164 molecule	8763	6	0.49	0.019
MCM3	minichromosome maintenance complex component 3	4172	6	-0.33	0.019
FTH1P8	ferritin heavy chain 1 pseudogene 8	2501	X	0.52	0.019
TOX3	TOX high mobility group box family member 3	27324	16	-0.74	0.019
LMNB1	lamin B1	4001	5	0.36	0.019
SLC7A7	solute carrier family 7 member 7	9056	14	1.21	0.02
LOC100421358	CREB regulated transcription coactivator 2 pseudogene	100421358	5	1.09	0.02
RAB31	RAB31, member RAS oncogene family	11031	18	0.97	0.02
ARHGAP9	Rho GTPase activating protein 9	64333	12	0.42	0.02
PHACTR2	phosphatase and actin regulator 2	9749	6	-0.86	0.02
PLAC8	placenta associated 8	51316	4	1.12	0.02
VAV1	vav guanine nucleotide exchange factor 1	7409	19	0.55	0.02
SLC16A6	solute carrier family 16 member 6	9120	17	0.53	0.02
CD274	CD274 molecule	29126	9	0.5	0.02
CD63	CD63 molecule	967	12	0.51	0.02
TRDJ1	T cell receptor delta joining 1	28522	14	0.57	0.02
ATP6V0E1	ATPase H+ transporting V0 subunit e1	8992	5	0.5	0.02
FTH1P3	ferritin heavy chain 1 pseudogene 3	2498	2	0.58	0.02
LOC107984705	uncharacterized LOC107984705	107984705	14	0.33	0.021
ARPC1B	actin related protein 2/3 complex subunit 1B	10095	7	0.89	0.021
LOC645965	adipose differentiation-related protein pseudogene	645965	1	1.69	0.021
PSIP1	PC4 and SFRS1 interacting protein 1	11168	9	-0.34	0.021
MTRNR2L9	MT-RNR2 like 9	100463487	6	0.58	0.021
RAB32	RAB32, member RAS oncogene family	10981	6	0.93	0.021
LILRA5	leukocyte immunoglobulin like receptor A5	353514	19	0.63	0.021
LINC00963	long intergenic non-protein coding RNA 963	100506190	9	0.35	0.021
BARD1	BRCA1 associated RING domain 1	580	2	-0.52	0.021
LOC105378963	uncharacterized LOC105378963	105378963	5	0.35	0.021
TOR1A	torsin family 1 member A	1861	9	0.36	0.021
GKAP1	G kinase anchoring protein 1	80318	9	-0.6	0.021
LOC105370462	uncharacterized LOC105370462	105370462	14	0.5	0.021
HLA-F	major histocompatibility complex, class I, F	3134	6	0.62	0.021
TRIM49	tripartite motif containing 49	57093	11	0.39	0.021
BCCIP	BRCA2 and CDKN1A interacting protein	56647	10	-0.45	0.021
CRTC2	CREB regulated transcription coactivator 2	200186	1	0.46	0.021
TREML4	triggering receptor expressed on myeloid cells like 4	285852	6	0.33	0.021
MORN5	MORN repeat containing 5	254956	9	-0.73	0.021
RTN3P1	reticulon 3 pseudogene 1	152905	4	0.49	0.021
ZFP36	ZFP36 ring finger protein	7538	19	0.73	0.021
TBC1D9	TBC1 domain family member 9	23158	4	-0.42	0.021
RNASE1	ribonuclease A family member 1, pancreatic	6035	14	-0.5	0.022
UBL3	ubiquitin like 3	5412	13	-0.69	0.022
NMI	N-myc and STAT interactor	9111	2	0.78	0.022
GNB1	G protein subunit beta 1	2782	1	0.39	0.022
LINC00513	long intergenic non-protein coding RNA 513	100506860	7	0.37	0.022
FBXW4	F-box and WD repeat domain containing 4	6468	10	-0.55	0.022
LILRB1	leukocyte immunoglobulin like receptor B1	10859	19	0.73	0.022
RAB6C-AS1	RAB6C antisense RNA 1	100131320	2	0.4	0.022
PSMA6P2	proteasome subunit alpha 6 pseudogene 2	729412	X	0.72	0.022
GCNT2	glucosaminyl (N-acetyl) transferase 2 (I blood group)	2651	6	-0.33	0.022
SMARCA2	SWI/SNF related, matrix associated, actin dependent regulator of chromatin, subfamily a, member 2	6595	9	-0.48	0.022
HEBP2	heme binding protein 2	23593	6	-0.67	0.022
LOC643067	HORMA domain containing 1 pseudogene	643067	6	0.38	0.022
UBE2G1	ubiquitin conjugating enzyme E2 G1	7326	17	-0.77	0.022
NT5DC2	5'-nucleotidase domain containing 2	64943	3	-0.59	0.022
PGAP6	post-glycosylphosphatidylinositol attachment to proteins 6	58986	16	0.35	0.022
PPIF	peptidylprolyl isomerase F	10105	10	0.71	0.022
MTMR6	myotubularin related protein 6	9107	13	0.37	0.022
ATG3	autophagy related 3	64422	3	0.4	0.022
MUC20	mucin 20, cell surface associated	200958	3	-0.71	0.022
EAF1	ELL associated factor 1	85403	3	0.41	0.022
RAP1B	RAP1B, member of RAS oncogene family	5908	12	0.69	0.023
NFYB	nuclear transcription factor Y subunit beta	4801	12	-0.64	0.023
CLEC5A	C-type lectin domain containing 5A	23601	7	1.3	0.023
HCG18	HLA complex group 18	414777	6	-0.34	0.023
LOC101928105	uncharacterized LOC101928105	101928105	3	0.43	0.023
SIX1	SIX homeobox 1	6495	14	-0.56	0.023
MNS1	meiosis specific nuclear structural 1	55329	15	-0.85	0.023
MS4A6A	membrane spanning 4-domains A6A	64231	11	0.5	0.024
OR51L1	olfactory receptor family 51 subfamily L member 1	119682	11	0.6	0.024
MPRIP	myosin phosphatase Rho interacting protein	23164	17	-0.4	0.024
MAP2K3	mitogen-activated protein kinase kinase 3	5606	17	0.41	0.024
LOC100418730	T-box 20 pseudogene	100418730	12	0.68	0.024
LOC107986447	uncharacterized LOC107986447	107986447	5	0.44	0.024
MS4A3	membrane spanning 4-domains A3	932	11	0.55	0.024
PLXNB2	plexin B2	23654	22	-0.64	0.024
SPART-AS1	SPART antisense RNA 1	100507135	13	0.41	0.024
TET1P1	tet methylcytosine dioxygenase 1 pseudogene 1	441662	13	-1.13	0.024
LOC107984292	uncharacterized LOC107984292	107984292	10	0.56	0.024
S100A2	S100 calcium binding protein A2	6273	1	-0.91	0.024
MIR361	microRNA 361	494323	X	0.54	0.024
RAP2C	RAP2C, member of RAS oncogene family	57826	X	0.39	0.024
OGFRL1	opioid growth factor receptor like 1	79627	6	0.54	0.024
LOC100505796	IMPACT pseudogene	100505796	5	-0.8	0.024
PLGLA	plasminogen like A (pseudogene)	285189	2	0.47	0.024
FHL3	four and a half LIM domains 3	2275	1	0.45	0.025
WBP2	WW domain binding protein 2	23558	17	0.56	0.025
ANXA7	annexin A7	310	10	0.34	0.025
SMARCA4	SWI/SNF related, matrix associated, actin dependent regulator of chromatin, subfamily a, member 4	6597	19	-0.7	0.025
DIP2A-IT1	DIP2A intronic transcript 1	100862692	21	0.49	0.025
SEPHS1P4	selenophosphate synthetase 1 pseudogene 4	389873	X	-0.79	0.025
EID1	EP300 interacting inhibitor of differentiation 1	23741	15	-0.48	0.025
FMO2	flavin containing dimethylaniline monoxygenase 2	2327	1	-1.05	0.025
LINC00189	long intergenic non-protein coding RNA 189	193629	21	0.38	0.025
RAB5C	RAB5C, member RAS oncogene family	5878	17	0.44	0.025
ERC1	ELKS/RAB6-interacting/CAST family member 1	23085	12	-0.61	0.025
NCL	nucleolin	4691	2	-0.73	0.025
SGTB	small glutamine rich tetratricopeptide repeat containing beta	54557	5	0.93	0.025
LSP1	lymphocyte specific protein 1	4046	11	0.47	0.025
PWWP3B	PWWP domain containing 3B	139221	X	-0.46	0.025
PLIN2	perilipin 2	123	9	1.12	0.026
ADPGK	ADP dependent glucokinase	83440	15	0.41	0.026
MSH6	mutS homolog 6	2956	2	-0.38	0.026
LINC02840	long intergenic non-protein coding RNA 2840	105378065	6	1.71	0.026
SERPINB1	serpin family B member 1	1992	6	0.63	0.026
MILR1	mast cell immunoglobulin like receptor 1	284021	17	0.61	0.026
WDR78	WD repeat domain 78	79819	1	-0.52	0.026
VWC2L-IT1	VWC2L intronic transcript 1	100885780	2	0.51	0.026
MIR9-3	microRNA 9-3	407051	15	0.65	0.026
LOC105378415	uncharacterized LOC105378415	105378415	10	0.4	0.026
ARPC5	actin related protein 2/3 complex subunit 5	10092	1	0.54	0.026
CTSD	cathepsin D	1509	11	1.07	0.026
ADA	adenosine deaminase	100	20	0.79	0.026
LOC107984223	uncharacterized LOC107984223	107984223	10	0.34	0.026
KIF21A	kinesin family member 21A	55605	12	-1.03	0.026
TRAJ21	T cell receptor alpha joining 21	28734	14	1.19	0.026
ACSL4	acyl-CoA synthetase long chain family member 4	2182	X	0.84	0.026
C4orf17	chromosome 4 open reading frame 17	84103	4	0.36	0.026
TAS2R13	taste 2 receptor member 13	50838	12	0.33	0.027
CXCL5	C-X-C motif chemokine ligand 5	6374	4	1.4	0.027
ID4	inhibitor of DNA binding 4, HLH protein	3400	6	-0.4	0.027
ARHGAP29	Rho GTPase activating protein 29	9411	1	-0.7	0.027
MAS1	MAS1 proto-oncogene, G protein-coupled receptor	4142	6	0.37	0.027
ARPC3P3	actin related protein 2/3 complex subunit 3 pseudogene 3	729494	11	0.74	0.027
PKP4	plakophilin 4	8502	2	-0.58	0.027
GRB2	growth factor receptor bound protein 2	2885	17	0.62	0.027
PNPLA1	patatin like phospholipase domain containing 1	285848	6	0.48	0.027
GGCT	gamma-glutamylcyclotransferase	79017	7	-0.45	0.027
CLUAP1	clusterin associated protein 1	23059	16	-0.38	0.027
C5orf49	chromosome 5 open reading frame 49	134121	5	-0.37	0.027
DOCK10	dedicator of cytokinesis 10	55619	2	0.51	0.027
RPS23	ribosomal protein S23	6228	5	-0.45	0.027
SQOR	sulfide quinone oxidoreductase	58472	15	0.81	0.027
WEE1	WEE1 G2 checkpoint kinase	7465	11	-0.58	0.027
FAM149B1	family with sequence similarity 149 member B1	317662	10	-0.36	0.027
SRSF8	serine and arginine rich splicing factor 8	10929	11	-0.39	0.027
LINC00977	long intergenic non-protein coding RNA 977	728724	8	0.35	0.027
CAPZB	capping actin protein of muscle Z-line subunit beta	832	1	0.43	0.027
ORM2	orosomucoid 2	5005	9	0.73	0.027
LDHAP1	lactate dehydrogenase A pseudogene 1	3940	4	1.22	0.027
SNRNP40	small nuclear ribonucleoprotein U5 subunit 40	9410	1	-0.47	0.027
MIR1290	microRNA 1290	100302276	1	0.55	0.027
SNHG19	small nucleolar RNA host gene 19	100507303	16	-1.02	0.027
BATF3	basic leucine zipper ATF-like transcription factor 3	55509	1	0.51	0.027
AGBL5	ATP/GTP binding protein like 5	60509	2	-0.34	0.027
DAAM1	dishevelled associated activator of morphogenesis 1	23002	14	-0.63	0.027
CIZ1	CDKN1A interacting zinc finger protein 1	25792	9	-0.35	0.028
IL36G	interleukin 36 gamma	56300	2	0.48	0.028
NPL	N-acetylneuraminate pyruvate lyase	80896	1	0.66	0.028
UBE2W	ubiquitin conjugating enzyme E2 W	55284	8	0.37	0.028
DUSP2	dual specificity phosphatase 2	1844	2	0.48	0.028
HCST	hematopoietic cell signal transducer	10870	19	0.48	0.028
DSP	desmoplakin	1832	6	-0.9	0.028
INPP5D	inositol polyphosphate-5-phosphatase D	3635	2	0.34	0.028
SMARCA1	SWI/SNF related, matrix associated, actin dependent regulator of chromatin, subfamily a, member 1	6594	X	-0.57	0.028
ATP6V0D1	ATPase H+ transporting V0 subunit d1	9114	16	0.5	0.028
LOC440973	nuclear transcription factor Y subunit beta pseudogene	440973	3	-1.02	0.028
ATP6V1C1	ATPase H+ transporting V1 subunit C1	528	8	0.87	0.028
PSIP1P1	PC4 and SFRS1 interacting protein 1 pseudogene 1	353329	9	-0.6	0.028
CRTAP	cartilage associated protein	10491	3	-0.44	0.028
PRR13	proline rich 13	54458	12	0.52	0.028
LOC105372255	uncharacterized LOC105372255	105372255	19	0.77	0.028
ETDB	embryonic testis differentiation homolog B	100129515	X	0.51	0.028
LINC01270	long intergenic non-protein coding RNA 1270	284751	20	0.36	0.028
F13A1	coagulation factor XIII A chain	2162	6	0.47	0.028
SPA17P1	sperm autoantigenic protein 17 pseudogene 1	171424	10	-0.67	0.029
STK39	serine/threonine kinase 39	27347	2	-0.7	0.029
CD1C	CD1c molecule	911	1	0.39	0.029
DDX39A	DExD-box helicase 39A	10212	19	0.39	0.029
RRAGD	Ras related GTP binding D	58528	6	0.48	0.029
LOC107985963	thymosin beta-4 pseudogene	107985963	2	0.44	0.029
LOC105376571	uncharacterized LOC105376571	105376571	11	0.49	0.029
LOC105374276	uncharacterized LOC105374276	105374276	3	1.29	0.029
CDC42BPA	CDC42 binding protein kinase alpha	8476	1	-0.66	0.029
PRR20G	proline rich 20G	100419008	3	0.61	0.029
CAP1P1	CAP1 pseudogene 1	401076	3	0.4	0.029
ROCK2	Rho associated coiled-coil containing protein kinase 2	9475	2	-0.84	0.03
LCE3E	late cornified envelope 3E	353145	1	-1.49	0.03
FTH1	ferritin heavy chain 1	2495	11	0.95	0.03
ALDOAP1	ALDOA pseudogene 1	391538	3	0.55	0.03
NOD2	nucleotide binding oligomerization domain containing 2	64127	16	0.4	0.03
CHMP4B	charged multivesicular body protein 4B	128866	20	0.38	0.03
CHD3	chromodomain helicase DNA binding protein 3	1107	17	-0.61	0.03
OR8J3	olfactory receptor family 8 subfamily J member 3	81168	11	0.44	0.03
TAP1	transporter 1, ATP binding cassette subfamily B member	6890	6	0.74	0.03
LINC01285	long intergenic non-protein coding RNA 1285	101928287	X	0.49	0.03
DAPK1	death associated protein kinase 1	1612	9	-0.81	0.03
LOC101928817	uncharacterized LOC101928817	101928817	14	-1.13	0.03
C11orf74	chromosome 11 open reading frame 74	119710	11	-0.48	0.03
ZSWIM9	zinc finger SWIM-type containing 9	374920	19	-0.46	0.03
LUC7L3	LUC7 like 3 pre-mRNA splicing factor	51747	17	-0.6	0.03
IQCK	IQ motif containing K	124152	16	-0.34	0.03
RCC2	regulator of chromosome condensation 2	55920	1	-0.55	0.031
EXOC6B	exocyst complex component 6B	23233	2	-0.64	0.031
RNU6-42P	RNA, U6 small nuclear 42, pseudogene	100302742	3	0.33	0.031
GLRX	glutaredoxin	2745	5	0.57	0.031
TGFBR1	transforming growth factor beta receptor 1	7046	9	0.33	0.031
KAAG1	kidney associated antigen 1	353219	6	0.35	0.031
PITPNA-AS1	PITPNA antisense RNA 1	100306951	17	-0.79	0.031
OLIG1	oligodendrocyte transcription factor 1	116448	21	0.39	0.031
OR4D6	olfactory receptor family 4 subfamily D member 6	219983	11	0.5	0.031
LOC107983995	uncharacterized LOC107983995	107983995	2	0.75	0.031
MLLT3	MLLT3 super elongation complex subunit	4300	9	-0.72	0.031
GPSM2	G protein signaling modulator 2	29899	1	-0.48	0.031
STON2	stonin 2	85439	14	-0.32	0.031
MYO6	myosin VI	4646	6	-0.76	0.031
P2RX1	purinergic receptor P2X 1	5023	17	0.45	0.031
OR51A4	olfactory receptor family 51 subfamily A member 4	401666	11	0.4	0.031
SH3BGRL2	SH3 domain binding glutamate rich protein like 2	83699	6	-1.05	0.031
CD86	CD86 molecule	942	3	0.62	0.031
PHF10	PHD finger protein 10	55274	6	-0.45	0.031
MSRA	methionine sulfoxide reductase A	4482	8	0.44	0.031
IK	IK cytokine	3550	5	-0.56	0.031
ELL	elongation factor for RNA polymerase II	8178	19	0.34	0.031
TNFSF13B	TNF superfamily member 13b	10673	13	0.46	0.031
LDHB	lactate dehydrogenase B	3945	12	-0.6	0.032
TRGV7	T cell receptor gamma variable 7 (pseudogene)	6981	7	0.76	0.032
SH2D4A	SH2 domain containing 4A	63898	8	-0.42	0.032
NCKAP1L	NCK associated protein 1 like	3071	12	1.19	0.032
STEAP4	STEAP4 metalloreductase	79689	7	0.48	0.032
BCAT1	branched chain amino acid transaminase 1	586	12	0.64	0.032
WARS1	tryptophanyl-tRNA synthetase 1	7453	14	0.72	0.032
AGBL4-AS1	AGBL4 antisense RNA 1	101929721	1	0.34	0.032
NR1D2	nuclear receptor subfamily 1 group D member 2	9975	3	-0.63	0.032
CFP	complement factor properdin	5199	X	0.45	0.032
PARP4P1	poly(ADP-ribose) polymerase family member 4 pseudogene 1	347613	Y	0.67	0.032
TJP2	tight junction protein 2	9414	9	-0.36	0.032
FAM214A	family with sequence similarity 214 member A	56204	15	-0.85	0.032
HLA-DPA1	major histocompatibility complex, class II, DP alpha 1	3113	6	1.05	0.032
PFN1	profilin 1	5216	17	0.62	0.032
PEG10	paternally expressed 10	23089	7	-1.1	0.032
PDCD4	programmed cell death 4	27250	10	-0.47	0.032
LOC105373645	uncharacterized LOC105373645	105373645	2	0.37	0.032
TJP1	tight junction protein 1	7082	15	-0.74	0.032
PHACTR4	phosphatase and actin regulator 4	65979	1	-1.21	0.032
BRD7P4	bromodomain containing 7 pseudogene 4	100287229	6	-0.92	0.032
ZNF90P1	zinc finger protein 90 pseudogene 1	7661	3	-1.11	0.033
LBH	LBH regulator of WNT signaling pathway	81606	2	-0.53	0.033
ICAM3	intercellular adhesion molecule 3	3385	19	0.37	0.033
GNPDA1	glucosamine-6-phosphate deaminase 1	10007	5	0.34	0.033
MTRNR2L1	MT-RNR2 like 1	100462977	17	0.41	0.033
OR8B12	olfactory receptor family 8 subfamily B member 12	219858	11	0.5	0.033
HUWE1	HECT, UBA and WWE domain containing E3 ubiquitin protein ligase 1	10075	X	-0.67	0.033
H4C4	H4 clustered histone 4	8360	6	-0.77	0.033
RFTN1P1	raftlin, lipid raft linker 1 pseudogene 1	360015	Y	0.47	0.033
LOC728688	ubiquitin like with PHD and ring finger domains 1 pseudogene	728688	12	-0.34	0.033
LINC00938	long intergenic non-protein coding RNA 938	400027	12	-0.36	0.033
PARD3	par-3 family cell polarity regulator	56288	10	-0.66	0.033
ANKMY2	ankyrin repeat and MYND domain containing 2	57037	7	-0.37	0.033
CEACAM1	CEA cell adhesion molecule 1	634	19	0.46	0.033
LOC105378085	uncharacterized LOC105378085	105378085	6	0.37	0.033
LOC101928682	uncharacterized LOC101928682	101928682	16	0.39	0.033
LOR	loricrin	4014	1	-0.36	0.033
LINC00847	long intergenic non-protein coding RNA 847	729678	5	0.32	0.033
STX4	syntaxin 4	6810	16	0.37	0.033
SIRPD	signal regulatory protein delta	128646	20	0.4	0.033
RNF144B	ring finger protein 144B	255488	6	0.47	0.033
LOC102723427	uncharacterized LOC102723427	102723427	7	0.35	0.033
ATP2B1	ATPase plasma membrane Ca2+ transporting 1	490	12	0.67	0.033
FLI1	Fli-1 proto-oncogene, ETS transcription factor	2313	11	0.47	0.033
RPSAP58	ribosomal protein SA pseudogene 58	388524	19	-0.39	0.033
KCCAT198	renal clear cell carcinoma-associated transcript 198	105369954	12	0.42	0.033
STRN	striatin	6801	2	-0.52	0.033
OR4K2	olfactory receptor family 4 subfamily K member 2	390431	14	0.7	0.034
GPR50	G protein-coupled receptor 50	9248	X	0.4	0.034
LOC105377543	uncharacterized LOC105377543	105377543	4	0.51	0.034
TLK1P1	tousled like kinase 1 pseudogene 1	100129793	9	-0.68	0.034
KCNJ15	potassium inwardly rectifying channel subfamily J member 15	3772	21	0.61	0.034
MYOCOS	myocilin opposite strand	110806290	1	0.36	0.034
SNORA77	small nucleolar RNA, H/ACA box 77	677843	1	0.34	0.034
LOC100996643	methylenetetrahydrofolate dehydrogenase (NADP+ dependent) 1 like pseudogene	100996643	9	0.54	0.034
LOC100131254	ESF1, nucleolar pre-rRNA processing protein, homolog (S. cerevisiae) pseudogene	100131254	8	-1.16	0.034
LOC105369363	uncharacterized LOC105369363	105369363	11	0.4	0.034
LIMS1	LIM zinc finger domain containing 1	3987	2	0.43	0.034
OR4C5	olfactory receptor family 4 subfamily C member 5 (gene/pseudogene)	79346	11	0.38	0.034
LRBA	LPS responsive beige-like anchor protein	987	4	-0.72	0.034
NDUFV2P1	NADH:ubiquinone oxidoreductase core subunit V2 pseudogene 1	4730	19	0.65	0.034
C20orf85	chromosome 20 open reading frame 85	128602	20	-0.93	0.034
LOC107985115	translation initiation factor IF-2-like	107985115	1	0.48	0.034
EFNB2	ephrin B2	1948	13	-0.39	0.034
USP53	ubiquitin specific peptidase 53	54532	4	-0.69	0.034
LINC02671	long intergenic non-protein coding RNA 2671	101928887	10	0.36	0.035
OSBPL9P2	oxysterol binding protein like 9 pseudogene 2	100130038	11	-0.56	0.035
MRPS7	mitochondrial ribosomal protein S7	51081	17	-0.65	0.035
LOC105376568	uncharacterized LOC105376568	105376568	11	0.48	0.035
TEAD1	TEA domain transcription factor 1	7003	11	-0.69	0.035
IL6-AS1	IL6 antisense RNA 1	541472	7	0.34	0.035
TRAK2	trafficking kinesin protein 2	66008	2	-0.72	0.035
MPEG1	macrophage expressed 1	219972	11	0.97	0.035
SETBP1	SET binding protein 1	26040	18	-0.33	0.035
GBP2	guanylate binding protein 2	2634	1	1.36	0.035
LOC105369782	uncharacterized LOC105369782	105369782	12	-0.82	0.035
LOC644936	actin beta pseudogene	644936	5	0.47	0.035
MCU	mitochondrial calcium uniporter	90550	10	-0.57	0.035
RTN4	reticulon 4	57142	2	0.4	0.035
TEKT2	tektin 2	27285	1	-0.48	0.035
LINC02072	long intergenic non-protein coding RNA 2072	440446	17	0.42	0.035
SPI1	Spi-1 proto-oncogene	6688	11	0.42	0.035
CEACAM3	CEA cell adhesion molecule 3	1084	19	0.4	0.035
KMT2A	lysine methyltransferase 2A	4297	11	-0.71	0.035
DDIT4	DNA damage inducible transcript 4	54541	10	0.69	0.036
SNORA31	small nucleolar RNA, H/ACA box 31	677814	13	0.34	0.036
KHDRBS3	KH RNA binding domain containing, signal transduction associated 3	10656	8	-0.43	0.036
SNORD71	small nucleolar RNA, C/D box 71	692111	16	-1.49	0.036
LOC283665	uncharacterized LOC283665	283665	15	0.37	0.036
SPRR1A	small proline rich protein 1A	6698	1	-1.05	0.036
LOC388813	uncharacterized protein ENSP00000383407-like	388813	21	0.34	0.036
C15orf41	chromosome 15 open reading frame 41	84529	15	-0.51	0.036
HPGD	15-hydroxyprostaglandin dehydrogenase	3248	4	-0.97	0.036
CHI3L1	chitinase 3 like 1	1116	1	1.49	0.036
CSTF2T	cleavage stimulation factor subunit 2 tau variant	23283	10	-0.61	0.036
ETS1	ETS proto-oncogene 1, transcription factor	2113	11	0.5	0.036
CD22	CD22 molecule	933	19	0.5	0.036
CYSTM1	cysteine rich transmembrane module containing 1	84418	5	0.64	0.036
HSPA6	heat shock protein family A (Hsp70) member 6	3310	1	0.53	0.036
RNU6-929P	RNA, U6 small nuclear 929, pseudogene	106481473	20	0.7	0.036
SCEL	sciellin	8796	13	-1.05	0.036
MYO5BP2	myosin VB pseudogene 2	392335	9	-0.89	0.036
IL2RA	interleukin 2 receptor subunit alpha	3559	10	0.38	0.036
ACOD1	aconitate decarboxylase 1	730249	13	0.32	0.036
NTSR1	neurotensin receptor 1	4923	20	0.35	0.036
LOC100507443	uncharacterized LOC100507443	100507443	2	0.33	0.036
TMEM251	transmembrane protein 251	26175	14	0.38	0.036
ZHX1	zinc fingers and homeoboxes 1	11244	8	-0.47	0.036
C22orf46	CTA-216E10.6	79640	22	-0.68	0.036
EIF4A3	eukaryotic translation initiation factor 4A3	9775	17	0.43	0.036
LINC00659	long intergenic non-protein coding RNA 659	100652730	20	0.47	0.036
ACADSB	acyl-CoA dehydrogenase short/branched chain	36	10	-0.48	0.036
MCM7	minichromosome maintenance complex component 7	4176	7	-0.33	0.036
TPR	translocated promoter region, nuclear basket protein	7175	1	-0.75	0.036
ABCC6P2	ATP binding cassette subfamily C member 6 pseudogene 2	730013	16	0.65	0.036
SLITRK1	SLIT and NTRK like family member 1	114798	13	0.37	0.036
ENOX1-AS2	ENOX1 antisense RNA 2	100874130	13	0.38	0.036
ZC3H13	zinc finger CCCH-type containing 13	23091	13	-0.8	0.036
IL17RA	interleukin 17 receptor A	23765	22	0.41	0.036
UNC119B	unc-119 lipid binding chaperone B	84747	12	-0.48	0.036
TINF2	TERF1 interacting nuclear factor 2	26277	14	0.32	0.036
NCCRP1	NCCRP1, F-box associated domain containing	342897	19	-1.07	0.036
RFC1	replication factor C subunit 1	5981	4	-0.72	0.036
C3orf86	chromosome 3 open reading frame 86	102724231	3	0.55	0.036
MAGT1	magnesium transporter 1	84061	X	0.45	0.036
ZBTB39	zinc finger and BTB domain containing 39	9880	12	-0.47	0.036
CLIC1P1	chloride intracellular channel 1 pseudogene 1	390363	12	0.81	0.037
IGKV2D-29	immunoglobulin kappa variable 2D-29	28882	2	0.48	0.037
LINC01628	long intergenic non-protein coding RNA 1628	102724321	2	0.46	0.037
CD74	CD74 molecule	972	5	0.81	0.037
STRBP	spermatid perinuclear RNA binding protein	55342	9	-0.45	0.037
LDHA	lactate dehydrogenase A	3939	11	0.46	0.037
OR4F15	olfactory receptor family 4 subfamily F member 15	390649	15	0.39	0.037
LOC105375911	uncharacterized LOC105375911	105375911	8	0.9	0.037
WASF2	WASP family member 2	10163	1	-0.33	0.037
THSD4-AS1	THSD4 antisense RNA 1	101929196	15	0.39	0.037
ARPC4	actin related protein 2/3 complex subunit 4	10093	3	0.37	0.037
MIR942	microRNA 942	100126331	1	0.52	0.037
ADAM8	ADAM metallopeptidase domain 8	101	10	0.46	0.037
LCE3D	late cornified envelope 3D	84648	1	-1.33	0.037
ALMS1	ALMS1 centrosome and basal body associated protein	7840	2	-0.48	0.037
LGALS1	galectin 1	3956	22	1.53	0.037
FBXO32	F-box protein 32	114907	8	-0.8	0.037
RPS7P5	ribosomal protein S7 pseudogene 5	645884	1	0.34	0.037
ZNF675	zinc finger protein 675	171392	19	-0.44	0.037
RAB23	RAB23, member RAS oncogene family	51715	6	-0.37	0.037
LINC02326	long intergenic non-protein coding RNA 2326	105370425	14	0.38	0.037
ZMYND11	zinc finger MYND-type containing 11	10771	10	-0.42	0.037
WASL	WASP like actin nucleation promoting factor	8976	7	-0.63	0.037
STOM	stomatin	2040	9	0.79	0.037
SPTBN1	spectrin beta, non-erythrocytic 1	6711	2	-0.81	0.037
LOC105373728	uncharacterized LOC105373728	105373728	2	1.16	0.037
LINC01992	long intergenic non-protein coding RNA 1992	105371708	17	0.37	0.037
CNTFR-AS1	CNTFR antisense RNA 1	415056	9	0.39	0.037
NICN2P	nicolin 2, pseudogene	171176	X	0.76	0.037
LIX1-AS1	LIX1 and RIOK2 antisense RNA 1	101926893	5	0.72	0.037
ASAH1	N-acylsphingosine amidohydrolase 1	427	8	0.67	0.037
LOC644456	IK cytokine, down-regulator of HLA II pseudogene	644456	2	-0.5	0.037
MIR588	microRNA 588	693173	6	0.35	0.037
RIT1	Ras like without CAAX 1	6016	1	0.37	0.037
VMP1	vacuole membrane protein 1	81671	17	0.57	0.037
ST13P4	ST13, Hsp70 interacting protein pseudogene 4	145165	13	-0.33	0.037
NEXN-AS1	NEXN antisense RNA 1	374987	1	0.36	0.037
USP25	ubiquitin specific peptidase 25	29761	21	-0.76	0.037
GRHL1	grainyhead like transcription factor 1	29841	2	-0.77	0.038
DNMT3A	DNA methyltransferase 3 alpha	1788	2	-0.33	0.038
GAPDHP14	glyceraldehyde-3-phosphate dehydrogenase pseudogene 14	54050	21	0.5	0.038
LOC100507516	uncharacterized LOC100507516	100507516	8	-0.5	0.038
BCL3	BCL3 transcription coactivator	602	19	0.38	0.038
USP17L10	ubiquitin specific peptidase 17 like family member 10	100287144	4	0.59	0.038
RNASE2	ribonuclease A family member 2	6036	14	0.43	0.038
IL18	interleukin 18	3606	11	-1.33	0.038
ATP2B1-AS1	ATP2B1 antisense RNA 1	338758	12	0.41	0.038
KLK13	kallikrein related peptidase 13	26085	19	-0.8	0.038
AKAP1	A-kinase anchoring protein 1	8165	17	-0.38	0.038
ATRX	ATRX chromatin remodeler	546	X	-0.81	0.038
LOC105369617	uncharacterized LOC105369617	105369617	12	0.41	0.038
UTRN	utrophin	7402	6	-0.88	0.038
MIR4666A	microRNA 4666a	100616308	1	0.33	0.038
NFIA	nuclear factor I A	4774	1	-0.57	0.038
ARHGAP30	Rho GTPase activating protein 30	257106	1	0.5	0.038
LOC105377846	uncharacterized LOC105377846	105377846	6	0.59	0.038
CSH1	chorionic somatomammotropin hormone 1	1442	17	0.56	0.038
USP41	ubiquitin specific peptidase 41	373856	22	0.44	0.038
SH3GL3	SH3 domain containing GRB2 like 3, endophilin A3	6457	15	-0.34	0.038
RHOA	ras homolog family member A	387	3	0.44	0.038
RAB21	RAB21, member RAS oncogene family	23011	12	0.38	0.038
HS3ST3B1	heparan sulfate-glucosamine 3-sulfotransferase 3B1	9953	17	0.41	0.038
BUB1B-PAK6	BUB1B-PAK6 readthrough	106821730	15	0.39	0.038
LOC402229	SURP and G-patch domain containing 1 pseudogene	402229	5	0.63	0.038
NRAV	negative regulator of antiviral response	100506668	12	-0.42	0.038
SLC4A1APP1	solute carrier family 4 member 1 adaptor protein pseudogene 1	100288436	9	-0.98	0.038
OR2B6	olfactory receptor family 2 subfamily B member 6	26212	6	0.35	0.038
PDCD4-AS1	PDCD4 antisense RNA 1	282997	10	0.36	0.038
MAN2B1	mannosidase alpha class 2B member 1	4125	19	0.46	0.038
AHCYP8	adenosylhomocysteinase pseudogene 8	107063538	1	0.46	0.038
MAGED1	MAGE family member D1	9500	X	-0.6	0.038
CDCA7L	cell division cycle associated 7 like	55536	7	-0.55	0.038
HLA-A	major histocompatibility complex, class I, A	3105	6	0.97	0.039
TSC22D2	TSC22 domain family member 2	9819	3	-0.67	0.039
AKAP9	A-kinase anchoring protein 9	10142	7	-0.71	0.039
PCM1	pericentriolar material 1	5108	8	-0.8	0.039
LOC100131685	ENAH, actin regulator pseudogene	100131685	3	-0.93	0.039
EMD	emerin	2010	X	0.33	0.039
RCAN3	RCAN family member 3	11123	1	-0.35	0.039
CBX6	chromobox 6	23466	22	-0.37	0.039
MTREX	Mtr4 exosome RNA helicase	23517	5	-0.42	0.039
MYADM	myeloid associated differentiation marker	91663	19	0.63	0.039
DNMBP	dynamin binding protein	23268	10	-0.45	0.039
IGHV3-35	immunoglobulin heavy variable 3-35 (non-functional)	28432	14	0.51	0.039
LTF	lactotransferrin	4057	3	0.34	0.039
MPDZ	multiple PDZ domain crumbs cell polarity complex component	8777	9	-0.61	0.039
RNU6-744P	RNA, U6 small nuclear 744, pseudogene	106479895	2	0.41	0.039
BICC1	BicC family RNA binding protein 1	80114	10	-0.64	0.039
IKZF1	IKAROS family zinc finger 1	10320	7	0.38	0.039
DNALI1	dynein axonemal light intermediate chain 1	7802	1	-0.35	0.039
ACBD3-AS1	ACBD3 antisense RNA 1	107985353	1	-0.87	0.039
EML1	EMAP like 1	2009	14	-0.44	0.039
LOC105377067	uncharacterized LOC105377067	105377067	3	0.55	0.039
LOC107984674	uncharacterized LOC107984674	107984674	14	0.41	0.039
NR2F2	nuclear receptor subfamily 2 group F member 2	7026	15	-0.44	0.039
TRBV21OR9-2	T cell receptor beta variable 21/OR9-2 (pseudogene)	6959	9	0.38	0.039
TRAV4	T cell receptor alpha variable 4	28689	14	0.5	0.04
OR4P4	olfactory receptor family 4 subfamily P member 4	81300	11	0.33	0.04
NPTN	neuroplastin	27020	15	0.5	0.04
LOC100129391	zinc finger CCCH-type, RNA binding motif and serine/arginine rich 2 pseudogene	100129391	19	-1.41	0.04
DNAJB9	DnaJ heat shock protein family (Hsp40) member B9	4189	7	0.37	0.04
TRL-CAA5-1	tRNA-Leu (CAA) 5-1	100189370	11	0.55	0.04
MINDY2	MINDY lysine 48 deubiquitinase 2	54629	15	-0.43	0.04
TCIRG1	T cell immune regulator 1, ATPase H+ transporting V0 subunit a3	10312	11	0.34	0.04
BMS1P10	BMS1 pseudogene 10	728611	9	-0.97	0.04
TNNC1	troponin C1, slow skeletal and cardiac type	7134	3	-0.66	0.04
CAMK2D	calcium/calmodulin dependent protein kinase II delta	817	4	-0.47	0.04
RCC2P8	regulator of chromosome condensation 2 pseudogene 8	100129714	4	-0.55	0.04
VSTM1	V-set and transmembrane domain containing 1	284415	19	0.35	0.04
ZEB1	zinc finger E-box binding homeobox 1	6935	10	0.37	0.04
OR51I1	olfactory receptor family 51 subfamily I member 1	390063	11	0.43	0.04
GLTP	glycolipid transfer protein	51228	12	-0.53	0.041
CTSL	cathepsin L	1514	9	0.51	0.041
HECTD1	HECT domain E3 ubiquitin protein ligase 1	25831	14	-0.92	0.041
LOC100128808	chromosome 11 open reading frame 51 pseudogene	100128808	X	-0.79	0.041
ZBTB11-AS1	ZBTB11 antisense RNA 1	100009676	3	0.36	0.041
HLA-DQA2	major histocompatibility complex, class II, DQ alpha 2	3118	6	0.37	0.041
CDK11B	cyclin dependent kinase 11B	984	1	-0.56	0.041
GAPVD1	GTPase activating protein and VPS9 domains 1	26130	9	-0.56	0.041
SH3D19	SH3 domain containing 19	152503	4	-0.39	0.041
KCTD3	potassium channel tetramerization domain containing 3	51133	1	-0.67	0.041
POLR2L	RNA polymerase II subunit L	5441	11	-0.46	0.041
GRPEL1	GrpE like 1, mitochondrial	80273	4	0.43	0.041
H2BC7	H2B clustered histone 7	8343	6	-0.54	0.041
LOC105373805	uncharacterized LOC105373805	105373805	2	0.39	0.041
GID4	GID complex subunit 4 homolog	79018	17	-0.34	0.041
CLEC12A	C-type lectin domain family 12 member A	160364	12	0.42	0.041
TTC9	tetratricopeptide repeat domain 9	23508	14	-0.82	0.042
KIAA1217	KIAA1217	56243	10	-0.52	0.042
ZNF630-AS1	ZNF630 antisense RNA 1	100874120	X	0.37	0.042
OR11H7	olfactory receptor family 11 subfamily H member 7 (gene/pseudogene)	390441	14	0.57	0.042
MFAP1	microfibril associated protein 1	4236	15	-0.43	0.042
LINC01841	long intergenic non-protein coding RNA 1841	105372288	19	0.47	0.042
LOC100130018	prostaglandin reductase 1 pseudogene	100130018	1	-0.65	0.042
LOC105369949	uncharacterized LOC105369949	105369949	12	0.38	0.042
LINC00534	long intergenic non-protein coding RNA 534	100874052	8	0.37	0.042
AP1S2	adaptor related protein complex 1 subunit sigma 2	8905	X	0.44	0.042
NFE2	nuclear factor, erythroid 2	4778	12	0.33	0.042
NFIB	nuclear factor I B	4781	9	-0.62	0.042
LINC01531	long intergenic non-protein coding RNA 1531	100128682	19	0.39	0.042
JAK1	Janus kinase 1	3716	1	0.37	0.042
NDUFV3	NADH:ubiquinone oxidoreductase subunit V3	4731	21	-0.33	0.042
CUL3	cullin 3	8452	2	-0.45	0.042
DNTTIP1	deoxynucleotidyltransferase terminal interacting protein 1	116092	20	0.36	0.042
SMIM29	small integral membrane protein 29	221491	6	0.39	0.042
RETREG1	reticulophagy regulator 1	54463	5	0.38	0.042
SMPDL3A	sphingomyelin phosphodiesterase acid like 3A	10924	6	0.6	0.042
LOC105375368	uncharacterized LOC105375368	105375368	7	0.41	0.042
RAD50	RAD50 double strand break repair protein	10111	5	-0.68	0.042
PPFIBP2	PPFIA binding protein 2	8495	11	-0.46	0.042
SNORD76	small nucleolar RNA, C/D box 76	692196	1	-1.22	0.042
GRM8-AS1	GRM8 antisense RNA 1	101928333	7	0.46	0.042
LOC105376042	uncharacterized LOC105376042	105376042	9	0.43	0.042
TSPYL4	TSPY like 4	23270	6	-0.57	0.042
NFIL3	nuclear factor, interleukin 3 regulated	4783	9	0.41	0.042
LOC105376689	uncharacterized LOC105376689	105376689	1	0.41	0.042
RSF1	remodeling and spacing factor 1	51773	11	-0.62	0.042
TM4SF19	transmembrane 4 L six family member 19	116211	3	1.28	0.042
IDH1	isocitrate dehydrogenase (NADP(+)) 1	3417	2	-0.53	0.042
TMEM167B	transmembrane protein 167B	56900	1	0.33	0.042
ARF4	ADP ribosylation factor 4	378	3	0.42	0.042
CTDSPL	CTD small phosphatase like	10217	3	-0.59	0.042
FOXO3	forkhead box O3	2309	6	-0.36	0.042
ZSWIM7	zinc finger SWIM-type containing 7	125150	17	-0.38	0.042
LOC107984596	uncharacterized LOC107984596	107984596	13	1.26	0.042
HLA-DRA	major histocompatibility complex, class II, DR alpha	3122	6	1.62	0.043
M6PR	mannose-6-phosphate receptor, cation dependent	4074	12	0.52	0.043
SSRP1	structure specific recognition protein 1	6749	11	-0.49	0.043
RBM25	RNA binding motif protein 25	58517	14	-0.76	0.043
IGKC	immunoglobulin kappa constant	3514	2	0.44	0.043
LOC644462	STE20 related adaptor beta pseudogene	644462	1	-0.86	0.043
IMPACT	impact RWD domain protein	55364	18	-0.42	0.043
CC2D2A	coiled-coil and C2 domain containing 2A	57545	4	-0.46	0.043
CRYBG1	crystallin beta-gamma domain containing 1	202	6	-1	0.043
FTLP3	ferritin light chain pseudogene 3	284764	20	0.75	0.043
SNORA2C	small nucleolar RNA, H/ACA box 2C	677815	12	-1.09	0.043
LOC100422640	5-aminoimidazole-4-carboxamide ribonucleotide formyltransferase/IMP cyclohydrolase pseudogene	100422640	4	-0.97	0.043
PGS1	phosphatidylglycerophosphate synthase 1	9489	17	0.39	0.043
LOC105374946	uncharacterized LOC105374946	105374946	6	0.35	0.043
WDHD1	WD repeat and HMG-box DNA binding protein 1	11169	14	-0.36	0.043
LOC105373836	uncharacterized LOC105373836	105373836	2	0.89	0.043
LOC107986661	uncharacterized LOC107986661	107986661	6	0.53	0.043
RAB11FIP1	RAB11 family interacting protein 1	80223	8	-0.56	0.044
SMARCC2	SWI/SNF related, matrix associated, actin dependent regulator of chromatin subfamily c member 2	6601	12	-0.59	0.044
C10orf25	chromosome 10 open reading frame 25	220979	10	-0.56	0.044
TRIM28	tripartite motif containing 28	10155	19	-0.42	0.044
HSD3B1	hydroxy-delta-5-steroid dehydrogenase, 3 beta- and steroid delta-isomerase 1	3283	1	0.42	0.044
YY1	YY1 transcription factor	7528	14	-0.36	0.044
XCL2	X-C motif chemokine ligand 2	6846	1	0.39	0.044
LOC100421246	double PHD fingers 2 pseudogene	100421246	6	-0.63	0.044
RTF1	RTF1 homolog, Paf1/RNA polymerase II complex component	23168	15	-0.6	0.044
LMO7	LIM domain 7	4008	13	-0.72	0.044
USP11	ubiquitin specific peptidase 11	8237	X	-0.41	0.044
CDKN1A	cyclin dependent kinase inhibitor 1A	1026	6	0.36	0.044
PFN2	profilin 2	5217	3	-0.57	0.044
TPI1P3	triosephosphate isomerase 1 pseudogene 3	728402	6	0.33	0.044
RPN1	ribophorin I	6184	3	0.38	0.044
UPK1A	uroplakin 1A	11045	19	-1.24	0.044
TSPY8	testis specific protein Y-linked 8	728403	Y	0.36	0.044
NEDD4L	NEDD4 like E3 ubiquitin protein ligase	23327	18	-0.77	0.044
GNL3	G protein nucleolar 3	26354	3	-0.57	0.044
LOC102724687	uncharacterized LOC102724687	102724687	8	0.41	0.044
ITGAL	integrin subunit alpha L	3683	16	0.33	0.044
ACTR2	actin related protein 2	10097	2	0.33	0.044
SDF2	stromal cell derived factor 2	6388	17	0.33	0.044
LOC105374150	uncharacterized LOC105374150	105374150	3	0.45	0.044
C1S	complement C1s	716	12	0.34	0.044
FOS	Fos proto-oncogene, AP-1 transcription factor subunit	2353	14	0.71	0.044
LOC107984369	uncharacterized LOC107984369	107984369	11	0.42	0.044
IFI16	interferon gamma inducible protein 16	3428	1	0.76	0.044
OR2A12	olfactory receptor family 2 subfamily A member 12	346525	7	0.37	0.044
INAFM2	InaF motif containing 2	100505573	15	0.37	0.044
WBP11	WW domain binding protein 11	51729	12	-0.49	0.044
GPCPD1	glycerophosphocholine phosphodiesterase 1	56261	20	0.58	0.045
PKP4P1	plakophilin 4 pseudogene 1	402116	2	-0.83	0.045
KRTAP15-1	keratin associated protein 15-1	254950	21	0.35	0.045
CNPY3	canopy FGF signaling regulator 3	10695	6	0.43	0.045
RRS1	ribosome biogenesis regulator 1 homolog	23212	8	-0.58	0.045
MTRNR2L7	MT-RNR2 like 7	100288485	10	0.38	0.045
ENAH	ENAH actin regulator	55740	1	-0.37	0.045
SLC9A3R2	SLC9A3 regulator 2	9351	16	-0.49	0.045
CCNO	cyclin O	10309	5	-0.34	0.045
LOC105376528	uncharacterized LOC105376528	105376528	11	0.38	0.045
HLA-G	major histocompatibility complex, class I, G	3135	6	0.71	0.045
MIR151A	microRNA 151a	442893	8	0.63	0.045
PRKCD	protein kinase C delta	5580	3	0.5	0.045
MRPL45	mitochondrial ribosomal protein L45	84311	17	-0.47	0.045
LRRCC1	leucine rich repeat and coiled-coil centrosomal protein 1	85444	8	-0.54	0.045
KIF3B	kinesin family member 3B	9371	20	-0.38	0.045
OR2T6	olfactory receptor family 2 subfamily T member 6	254879	1	0.49	0.046
IFITM4P	interferon induced transmembrane protein 4 pseudogene	340198	6	0.61	0.046
SPACA1	sperm acrosome associated 1	81833	6	0.33	0.046
KAT14	lysine acetyltransferase 14	57325	20	-0.4	0.046
LOC107984020	uncharacterized LOC107984020	107984020	2	0.68	0.046
HIF1A-AS3	HIF1A antisense RNA 3	105370526	14	0.5	0.046
RASAL2	RAS protein activator like 2	9462	1	-0.72	0.046
CGB5	chorionic gonadotropin subunit beta 5	93659	19	0.44	0.046
DDX6P1	DEAD-box helicase 6 pseudogene 1	442192	6	-0.97	0.046
OR2L1P	olfactory receptor family 2 subfamily L member 1 pseudogene	26247	1	0.58	0.046
DBN1	drebrin 1	1627	5	-0.34	0.046
ABI3BP	ABI family member 3 binding protein	25890	3	0.36	0.046
MIR6889	microRNA 6889	102466758	22	0.55	0.046
LINC02064	long intergenic non-protein coding RNA 2064	101929681	5	0.43	0.046
USP6NL	USP6 N-terminal like	9712	10	-0.55	0.046
LOC107986075	uncharacterized LOC107986075	107986075	3	0.43	0.046
TAS2R30	taste 2 receptor member 30	259293	12	0.74	0.046
LOC100130298	hCG1816373-like	100130298	8	0.34	0.047
SLAIN2	SLAIN motif family member 2	57606	4	-0.53	0.047
LOC101928573	uncharacterized LOC101928573	101928573	6	0.65	0.047
DUSP6	dual specificity phosphatase 6	1848	12	0.61	0.047
LINC01694	long intergenic non-protein coding RNA 1694	105372840	21	0.32	0.047
LOC105375983	uncharacterized LOC105375983	105375983	9	0.34	0.047
RASA4DP	RAS p21 protein activator 4CD, pseudogene	100133005	7	-0.53	0.047
BPTF	bromodomain PHD finger transcription factor	2186	17	-0.78	0.047
LOC646762	uncharacterized LOC646762	646762	7	-0.58	0.047
TRIM6	tripartite motif containing 6	117854	11	-0.53	0.047
LOC107985349	uncharacterized LOC107985349	107985349	19	0.35	0.047
SNORD112	small nucleolar RNA, C/D box 112	692215	14	0.33	0.047
ZYX	zyxin	7791	7	0.47	0.047
RANBP9	RAN binding protein 9	10048	6	-0.65	0.048
ATOH1	atonal bHLH transcription factor 1	474	4	0.42	0.048
NPAS2	neuronal PAS domain protein 2	4862	2	-0.45	0.048
OR5AU1	olfactory receptor family 5 subfamily AU member 1	390445	14	0.41	0.048
LOC105375821	uncharacterized LOC105375821	105375821	8	0.44	0.048
SDHB	succinate dehydrogenase complex iron sulfur subunit B	6390	1	0.39	0.048
OR10AG1	olfactory receptor family 10 subfamily AG member 1	282770	11	0.52	0.048
GTSF1L	gametocyte specific factor 1 like	149699	20	0.37	0.048
LOC105374816	uncharacterized LOC105374816	105374816	2	0.4	0.048
LOC100134868	uncharacterized LOC100134868	100134868	20	-0.76	0.048
DHX32	DEAH-box helicase 32 (putative)	55760	10	-0.52	0.048
LOC101927048	uncharacterized LOC101927048	101927048	6	0.37	0.048
CHL1-AS1	CHL1 antisense RNA 1	101927193	3	0.38	0.048
LOC102723406	uncharacterized LOC102723406	102723406	13	0.36	0.048
RERE	arginine-glutamic acid dipeptide repeats	473	1	-0.53	0.049
NSRP1	nuclear speckle splicing regulatory protein 1	84081	17	-0.71	0.049
LINC01151	long intergenic non-protein coding RNA 1151	104266958	8	0.46	0.049
OR2AE1	olfactory receptor family 2 subfamily AE member 1	81392	7	0.36	0.049
PKN2	protein kinase N2	5586	1	-0.47	0.049
LOC105378052	uncharacterized LOC105378052	105378052	6	0.32	0.049
PTTG1IP	PTTG1 interacting protein	754	21	0.35	0.049
SNORD13I	small nucleolar RNA, C/D box 13I	109616988	11	0.55	0.049
DENND1C	DENN domain containing 1C	79958	19	0.35	0.049
KRTAP26-1	keratin associated protein 26-1	388818	21	0.34	0.049
LOC100128776	NSE4 homolog A, SMC5-SMC6 complex component pseudogene	100128776	18	-0.79	0.049
ERVK3-1	endogenous retrovirus group K3 member 1	105372481	19	-0.41	0.049
LY86	lymphocyte antigen 86	9450	6	0.74	0.049
OR1S1	olfactory receptor family 1 subfamily S member 1 (gene/pseudogene)	219959	11	0.71	0.049
VN1R6P	vomeronasal 1 receptor 6 pseudogene	653753	19	0.71	0.049
CCDC107	coiled-coil domain containing 107	203260	9	0.32	0.049
LOC105376976	uncharacterized LOC105376976	105376976	3	0.33	0.049
ZNRF1	zinc and ring finger 1	84937	16	-0.54	0.049
OSBPL9	oxysterol binding protein like 9	114883	1	-0.43	0.049
SNORA80C	small nucleolar RNA, H/ACA box 80C	109616959	16	0.37	0.049
LOC100289473	cytoskeleton associated protein 2-like pseudogene	100289473	20	0.33	0.049
LOC112268134	uncharacterized LOC112268134	112268134	14	0.5	0.05
CYP4F62P	cytochrome P450 family 4 subfamily F member 62, pseudogene	646802	2	0.63	0.05
PNN	pinin, desmosome associated protein	5411	14	-0.73	0.05
IVL	involucrin	3713	1	-0.91	0.05
CKAP5	cytoskeleton associated protein 5	9793	11	-0.62	0.05
OR5V1	olfactory receptor family 5 subfamily V member 1	81696	6	0.8	0.05
KRT7	keratin 7	3855	12	-0.47	0.05
SPCS3	signal peptidase complex subunit 3	60559	4	0.41	0.05
PGM1	phosphoglucomutase 1	5236	1	0.35	0.05
ALOX12	arachidonate 12-lipoxygenase, 12S type	239	17	-0.86	0.05
TRT-CGT3-1	tRNA-Thr (anticodon CGT) 3-1	100189360	6	0.44	0.05
CHD4	chromodomain helicase DNA binding protein 4	1108	12	-0.58	0.05
LOC105369908	uncharacterized LOC105369908	105369908	12	0.36	0.05
MIR3692	microRNA 3692	100500899	6	0.86	0.05
LINC02661	long intergenic non-protein coding RNA 2661	105378478	10	0.42	0.05
NDUFAF4	NADH:ubiquinone oxidoreductase complex assembly factor 4	29078	6	-0.42	0.05
EIF4EBP2	eukaryotic translation initiation factor 4E binding protein 2	1979	10	-0.61	0.05
LOC107985366	uncharacterized LOC107985366	107985366	1	0.39	0.05
CIPC	CLOCK interacting pacemaker	85457	14	-0.45	0.05
LAIR1	leukocyte associated immunoglobulin like receptor 1	3903	19	0.69	0.05
LOC729086	VOPP1, WBP1/VOPP1 family member pseudogene	729086	1	0.46	0.05
RABGAP1	RAB GTPase activating protein 1	23637	9	-0.62	0.05
LSM10	LSM10, U7 small nuclear RNA associated	84967	1	0.5	0.05
GTF2IRD2	GTF2I repeat domain containing 2	84163	7	-0.97	0.05
LINC02350	long intergenic non-protein coding RNA 2350	105370059	12	0.42	0.05
SMAP2	small ArfGAP2	64744	1	0.43	0.05
MIR329-1	microRNA 329-1	574408	14	0.5	0.05
OR14A16	olfactory receptor family 14 subfamily A member 16	284532	1	0.5	0.05
GIMAP2	GTPase, IMAP family member 2	26157	7	0.35	0.051
LINC02426	long intergenic non-protein coding RNA 2426	101928449	12	0.35	0.051
MTA3	metastasis associated 1 family member 3	57504	2	-0.4	0.051
LOC105377459	uncharacterized LOC105377459	105377459	4	-1.27	0.051
DOK3	docking protein 3	79930	5	0.34	0.051
PARD3B	par-3 family cell polarity regulator beta	117583	2	-0.45	0.051
WDR59	WD repeat domain 59	79726	16	-0.41	0.051
MTRNR2L2	MT-RNR2 like 2	100462981	5	0.43	0.051
PGM5P3-AS1	PGM5P3 antisense RNA 1	101929127	9	0.33	0.051
TCTN2	tectonic family member 2	79867	12	-0.42	0.051
DAPK2	death associated protein kinase 2	23604	15	-0.4	0.051
LOC107986570	uncharacterized LOC107986570	107986570	6	0.34	0.051
KIF13B	kinesin family member 13B	23303	8	-0.35	0.051
TAF10	TATA-box binding protein associated factor 10	6881	11	0.36	0.051
PNKDP1	PNKD pseudogene 1	100506715	X	-0.42	0.051
GNPTG	N-acetylglucosamine-1-phosphate transferase subunit gamma	84572	16	0.35	0.051
SNCA-AS1	SNCA antisense RNA 1	644248	4	0.33	0.051
RPL37	ribosomal protein L37	6167	5	-0.6	0.051
EDN3	endothelin 3	1908	20	-0.8	0.052
FARP1	FERM, ARH/RhoGEF and pleckstrin domain protein 1	10160	13	-0.73	0.052
ESRP1	epithelial splicing regulatory protein 1	54845	8	-0.75	0.052
C5orf51	chromosome 5 open reading frame 51	285636	5	0.45	0.052
ODF2L	outer dense fiber of sperm tails 2 like	57489	1	-0.56	0.052
DCDC2	doublecortin domain containing 2	51473	6	-0.45	0.052
SNORA40	small nucleolar RNA, H/ACA box 40	677822	11	-1.41	0.052
TRN-GTT8-1	tRNA-Asn (anticodon GTT) 8-1	100189059	1	1	0.052
LOC105377607	uncharacterized LOC105377607	105377607	4	0.41	0.052
ARHGAP12	Rho GTPase activating protein 12	94134	10	-0.66	0.052
GOLGA2	golgin A2	2801	9	-0.38	0.052
ATP6V0E1P2	ATPase H+ transporting V0 subunit e1 pseudogene 2	100874503	3	0.48	0.052
GSTO3P	glutathione S-transferase omega 3, pseudogene	344813	3	0.5	0.052
VAV2	vav guanine nucleotide exchange factor 2	7410	9	-0.33	0.052
C9orf116	chromosome 9 open reading frame 116	138162	9	-0.51	0.052
RNY4P11	RNY4 pseudogene 11	100379288	20	0.74	0.052
GPSM3	G protein signaling modulator 3	63940	6	0.42	0.052
RSPH1	radial spoke head component 1	89765	21	-0.5	0.052
PITX1	paired like homeodomain 1	5307	5	-0.61	0.052
ZKSCAN1	zinc finger with KRAB and SCAN domains 1	7586	7	-0.54	0.052
LOC107985512	uncharacterized LOC107985512	107985512	21	0.68	0.052
NUDT3	nudix hydrolase 3	11165	6	-0.5	0.052
HLA-DPB1	major histocompatibility complex, class II, DP beta 1	3115	6	0.8	0.052
RNY4P8	RNY4 pseudogene 8	100379295	17	0.63	0.052
OR6Y1	olfactory receptor family 6 subfamily Y member 1	391112	1	0.37	0.052
LOC100507548	uncharacterized LOC100507548	100507548	11	0.37	0.052
ANAPC1	anaphase promoting complex subunit 1	64682	2	-0.58	0.052
EPB41L4A	erythrocyte membrane protein band 4.1 like 4A	64097	5	-0.51	0.052
KIAA0232	KIAA0232	9778	4	-0.43	0.052
KANK2	KN motif and ankyrin repeat domains 2	25959	19	-0.41	0.053
RNU7-24P	RNA, U7 small nuclear 24 pseudogene	6074	16	1.09	0.053
OR10J5	olfactory receptor family 10 subfamily J member 5	127385	1	0.41	0.053
LOC105373893	uncharacterized LOC105373893	105373893	2	0.36	0.053
BATF	basic leucine zipper ATF-like transcription factor	10538	14	0.73	0.053
FCGR1B	Fc fragment of IgG receptor Ib	2210	1	0.85	0.053
LOC644051	isocitrate dehydrogenase (NADP(+)) 1, cytosolic pseudogene	644051	6	-0.71	0.053
FAM174B	family with sequence similarity 174 member B	400451	15	-0.39	0.053
TOM1L2	target of myb1 like 2 membrane trafficking protein	146691	17	-0.67	0.053
MFNG	MFNG O-fucosylpeptide 3-beta-N-acetylglucosaminyltransferase	4242	22	0.48	0.053
GBP5	guanylate binding protein 5	115362	1	1.14	0.053
LOC105371265	uncharacterized LOC105371265	105371265	16	0.42	0.053
LOC101928219	uncharacterized LOC101928219	101928219	1	0.53	0.053
PAPSS1	3'-phosphoadenosine 5'-phosphosulfate synthase 1	9061	4	-0.33	0.053
RNU6-737P	RNA, U6 small nuclear 737, pseudogene	106481914	18	0.98	0.053
OR4C46	olfactory receptor family 4 subfamily C member 46	119749	11	0.47	0.053
SETD2	SET domain containing 2, histone lysine methyltransferase	29072	3	-0.65	0.053
LINC02494	long intergenic non-protein coding RNA 2494	105377671	4	0.55	0.053
KIF1C	kinesin family member 1C	10749	17	-0.62	0.053
EZH1	enhancer of zeste 1 polycomb repressive complex 2 subunit	2145	17	-0.5	0.053
LOC107984018	uncharacterized LOC107984018	107984018	1	0.38	0.053
TRIM2	tripartite motif containing 2	23321	4	-0.51	0.053
SOX9	SRY-box transcription factor 9	6662	17	-0.33	0.053
CITED2	Cbp/p300 interacting transactivator with Glu/Asp rich carboxy-terminal domain 2	10370	6	-0.59	0.053
OR2M3	olfactory receptor family 2 subfamily M member 3	127062	1	0.35	0.053
PTGR1	prostaglandin reductase 1	22949	9	-0.35	0.053
LOC110091768	uncharacterized LOC110091768	110091768	22	1	0.053
TEX50	testis expressed 50	730159	1	0.42	0.054
RBMS3	RNA binding motif single stranded interacting protein 3	27303	3	-0.53	0.054
H2BC9	H2B clustered histone 9	8345	6	-0.51	0.054
SERPINB3	serpin family B member 3	6317	18	-1.39	0.054
TLE5	TLE family member 5, transcriptional modulator	166	19	-0.47	0.054
NID2	nidogen 2	22795	14	-0.37	0.054
ALDOAP2	ALDOA pseudogene 2	228	10	0.48	0.054
MMP19	matrix metallopeptidase 19	4327	12	0.47	0.054
UBE2HP1	ubiquitin conjugating enzyme E2 H pseudogene 1	646463	8	-0.5	0.054
LOC107984435	uncharacterized LOC107984435	107984435	12	0.97	0.054
SNRNP200	small nuclear ribonucleoprotein U5 subunit 200	23020	2	-0.43	0.054
TOMM34	translocase of outer mitochondrial membrane 34	10953	20	-0.67	0.054
KDM1A	lysine demethylase 1A	23028	1	-0.48	0.054
LOC101928059	uncharacterized LOC101928059	101928059	1	0.41	0.054
TPGS2	tubulin polyglutamylase complex subunit 2	25941	18	-0.54	0.054
PPP1R12A	protein phosphatase 1 regulatory subunit 12A	4659	12	-0.57	0.054
RNU6-966P	RNA, U6 small nuclear 966, pseudogene	106480625	15	0.49	0.054
CLIC4	chloride intracellular channel 4	25932	1	0.66	0.054
B3GNT3	UDP-GlcNAc:betaGal beta-1,3-N-acetylglucosaminyltransferase 3	10331	19	-0.41	0.054
CLIC5	chloride intracellular channel 5	53405	6	-0.37	0.054
GSDME	gasdermin E	1687	7	0.33	0.054
MIR1267	microRNA 1267	100302286	13	0.63	0.054
IDO1	indoleamine 2,3-dioxygenase 1	3620	8	0.63	0.054
LINC00845	long intergenic non-protein coding RNA 845	100507058	10	0.37	0.054
GNG12	G protein subunit gamma 12	55970	1	-0.65	0.054
LAT2	linker for activation of T cells family member 2	7462	7	0.41	0.054
PPP1R15A	protein phosphatase 1 regulatory subunit 15A	23645	19	0.33	0.054
CHD6	chromodomain helicase DNA binding protein 6	84181	20	-0.63	0.054
CCDC71	coiled-coil domain containing 71	64925	3	-0.33	0.054
LOC107986033	U2 snRNP-associated SURP motif-containing protein pseudogene	107986033	3	-0.7	0.054
AKAP8	A-kinase anchoring protein 8	10270	19	-0.37	0.054
TRAJ41	T cell receptor alpha joining 41	28714	14	0.66	0.055
NCKAP5	NCK associated protein 5	344148	2	-0.87	0.055
SULT2B1	sulfotransferase family 2B member 1	6820	19	-0.77	0.055
IGLVI-70	immunoglobulin lambda variable (I)-70 (pseudogene)	28763	22	0.34	0.055
KLF6	Kruppel like factor 6	1316	10	0.36	0.055
CDC42SE1	CDC42 small effector 1	56882	1	0.36	0.055
RP9	RP9 pre-mRNA splicing factor	6100	7	-0.34	0.055
HMGA1P8	high mobility group AT-hook 1 pseudogene 8	100130009	2	-0.33	0.055
TAF3	TATA-box binding protein associated factor 3	83860	10	-0.34	0.055
SMARCE1	SWI/SNF related, matrix associated, actin dependent regulator of chromatin, subfamily e, member 1	6605	17	-0.43	0.055
LINC01729	long intergenic non-protein coding RNA 1729	101929207	20	0.43	0.055
TTLL5	tubulin tyrosine ligase like 5	23093	14	-0.66	0.055
CCDC6	coiled-coil domain containing 6	8030	10	-0.76	0.055
TOB1	transducer of ERBB2, 1	10140	17	-0.43	0.055
LOC107984213	uncharacterized LOC107984213	107984213	10	0.81	0.055
FTSJ3	FtsJ RNA 2'-O-methyltransferase 3	117246	17	-0.33	0.055
PTPN21	protein tyrosine phosphatase non-receptor type 21	11099	14	-0.84	0.055
IL36RN	interleukin 36 receptor antagonist	26525	2	-0.67	0.055
LOC102725021	uncharacterized LOC102725021	102725021	15	0.51	0.055
SNORD24	small nucleolar RNA, C/D box 24	26820	9	-0.97	0.055
LOC105373523	uncharacterized LOC105373523	105373523	2	0.42	0.056
SEPTIN7P8	septin 7 pseudogene 8	100418735	19	-1.05	0.056
MMP24-AS1-EDEM2	MMP24-AS1-EDEM2 readthrough	111089941	20	-0.35	0.056
CCAR1	cell division cycle and apoptosis regulator 1	55749	10	-0.68	0.056
OR4K5	olfactory receptor family 4 subfamily K member 5	79317	14	0.68	0.056
LOC107985532	uncharacterized LOC107985532	107985532	22	0.32	0.056
EIF1	eukaryotic translation initiation factor 1	10209	17	0.52	0.056
SNORA23	small nucleolar RNA, H/ACA box 23	677808	11	-0.69	0.056
OR5D14	olfactory receptor family 5 subfamily D member 14	219436	11	0.4	0.056
LINC02636	long intergenic non-protein coding RNA 2636	102723350	10	0.33	0.056
BAIAP2L1	BAR/IMD domain containing adaptor protein 2 like 1	55971	7	-0.64	0.056
RASA3	RAS p21 protein activator 3	22821	13	0.38	0.056
OR1E2	olfactory receptor family 1 subfamily E member 2	8388	17	0.39	0.056
CAPZA2	capping actin protein of muscle Z-line subunit alpha 2	830	7	0.47	0.056
LOC100422376	ArfGAP with GTPase domain, ankyrin repeat and PH domain 1 pseudogene	100422376	9	-1.04	0.056
MIR411	microRNA 411	693121	14	0.39	0.056
RAI14	retinoic acid induced 14	26064	5	-0.6	0.056
SERTAD4-AS1	SERTAD4 antisense RNA 1	574036	1	-0.38	0.056
OR1L3	olfactory receptor family 1 subfamily L member 3	26735	9	0.47	0.056
CHST11	carbohydrate sulfotransferase 11	50515	12	0.56	0.056
HMGXB4	HMG-box containing 4	10042	22	-0.33	0.056
ZNHIT6	zinc finger HIT-type containing 6	54680	1	-0.48	0.056
ARHGAP11B	Rho GTPase activating protein 11B	89839	15	-1.34	0.056
GLTPP1	glycolipid transfer protein pseudogene 1	645312	11	-0.57	0.056
LOC100132004	ankyrin repeat domain 30B pseudogene	100132004	9	0.37	0.056
DOCK1	dedicator of cytokinesis 1	1793	10	-0.52	0.056
OR2T3	olfactory receptor family 2 subfamily T member 3	343173	1	0.51	0.056
OSBPL9P3	oxysterol binding protein like 9 pseudogene 3	100420591	11	-0.74	0.056
LINC00607	long intergenic non-protein coding RNA 607	646324	2	-0.45	0.056
DOCK8	dedicator of cytokinesis 8	81704	9	0.48	0.056
NABP1	nucleic acid binding protein 1	64859	2	0.44	0.056
BMS1	BMS1 ribosome biogenesis factor	9790	10	-0.6	0.056
CFAP53	cilia and flagella associated protein 53	220136	18	-0.41	0.056
TOP1	DNA topoisomerase I	7150	20	-0.55	0.056
TRC-GCA14-1	tRNA-Cys (anticodon GCA) 14-1	100189435	17	0.72	0.056
YLPM1	YLP motif containing 1	56252	14	-0.64	0.056
ATP6AP2	ATPase H+ transporting accessory protein 2	10159	X	0.7	0.056
OR4B1	olfactory receptor family 4 subfamily B member 1	119765	11	0.38	0.056
C11orf80	chromosome 11 open reading frame 80	79703	11	-0.39	0.056
IMPDH1	inosine monophosphate dehydrogenase 1	3614	7	0.34	0.056
LGALS2	galectin 2	3957	22	0.43	0.056
MIR3976	microRNA 3976	100616244	18	0.83	0.056
CADPS2	calcium dependent secretion activator 2	93664	7	-0.54	0.056
KRT13	keratin 13	3860	17	-0.78	0.057
CGNL1	cingulin like 1	84952	15	-0.75	0.057
FAM189A2	family with sequence similarity 189 member A2	9413	9	-0.6	0.057
LINC01194	long intergenic non-protein coding RNA 1194	404663	5	0.44	0.057
LOC644667	golgin A7 pseudogene	644667	7	0.49	0.057
H4C8	H4 clustered histone 8	8365	6	-0.54	0.057
FBXO6	F-box protein 6	26270	1	0.45	0.057
SH3GLB1	SH3 domain containing GRB2 like, endophilin B1	51100	1	0.36	0.057
NBPF20	NBPF member 20	100288142	1	-0.87	0.057
LOC101929427	uncharacterized LOC101929427	101929427	11	0.37	0.057
LMO3	LIM domain only 3	55885	12	-0.44	0.057
VRK1	VRK serine/threonine kinase 1	7443	14	-0.33	0.057
RNY4P31	RNY4 pseudogene 31	100862674	13	0.4	0.057
OR2L8	olfactory receptor family 2 subfamily L member 8 (gene/pseudogene)	391190	1	0.83	0.057
ANKRD26	ankyrin repeat domain 26	22852	10	-0.37	0.057
USP48	ubiquitin specific peptidase 48	84196	1	-0.47	0.057
ZNF462	zinc finger protein 462	58499	9	-0.76	0.057
DAD1	defender against cell death 1	1603	14	0.46	0.057
SNORD14C	small nucleolar RNA, C/D box 14C	85389	11	-1.25	0.057
CSPP1	centrosome and spindle pole associated protein 1	79848	8	-0.45	0.058
LOC101928196	uncharacterized LOC101928196	101928196	2	0.6	0.058
KLHL20	kelch like family member 20	27252	1	-0.53	0.058
HMGN3P1	high mobility group nucleosomal binding domain 3 pseudogene 1	100289191	1	-0.83	0.058
RAD51L3-RFFL	RAD51L3-RFFL readthrough	100529207	17	0.37	0.058
SLA	Src like adaptor	6503	8	0.51	0.058
RNY4P18	RNY4 pseudogene 18	100379298	9	0.63	0.058
RASGRP1	RAS guanyl releasing protein 1	10125	15	0.35	0.058
LOC105376949	uncharacterized LOC105376949	105376949	3	0.35	0.058
BDP1	B double prime 1, subunit of RNA polymerase III transcription initiation factor IIIB	55814	5	-0.79	0.058
LOC102724152	uncharacterized LOC102724152	102724152	6	0.4	0.058
CIT	citron rho-interacting serine/threonine kinase	11113	12	-0.73	0.058
CRCT1	cysteine rich C-terminal 1	54544	1	-0.84	0.058
LOC644090	uncharacterized LOC644090	644090	7	0.43	0.058
LOC101927822	uncharacterized LOC101927822	101927822	8	0.33	0.058
LOC653503	G protein subunit gamma 10 pseudogene	653503	11	0.66	0.058
LINC01733	long intergenic non-protein coding RNA 1733	101926955	20	0.38	0.058
CLPX	caseinolytic mitochondrial matrix peptidase chaperone subunit	10845	15	-0.48	0.058
OR7E12P	olfactory receptor family 7 subfamily E member 12 pseudogene	10821	11	0.36	0.058
LOC105376626	uncharacterized LOC105376626	105376626	11	0.37	0.058
LOC100996583	uncharacterized LOC100996583	100996583	1	0.33	0.058
CCDC186	coiled-coil domain containing 186	55088	10	-0.63	0.059
WDR60	WD repeat domain 60	55112	7	-0.58	0.059
OR4E2	olfactory receptor family 4 subfamily E member 2 (gene/pseudogene)	26686	14	0.37	0.059
NEK1	NIMA related kinase 1	4750	4	-0.37	0.059
SNORD32A	small nucleolar RNA, C/D box 32A	26819	19	-1.37	0.059
BRD3	bromodomain containing 3	8019	9	-0.41	0.059
NUP214	nucleoporin 214	8021	9	-0.55	0.059
MYO5B	myosin VB	4645	18	-0.68	0.059
CD24P4	CD24 molecule pseudogene 4	938	Y	-1	0.059
ACTR3BP2	ACTR3B pseudogene 2	440888	2	0.35	0.059
MYL12BP2	myosin light chain 12B pseudogene 2	391722	4	0.33	0.059
MIR133A2	microRNA 133a-2	406923	20	0.4	0.059
PPM1N	protein phosphatase, Mg2+/Mn2+ dependent 1N (putative)	147699	19	0.61	0.059
ZNF812P	zinc finger protein 812, pseudogene	729648	19	-0.77	0.059
CRYM	crystallin mu	1428	16	-0.42	0.059
PTPN2P2	PTPN2 pseudogene 2	646758	13	0.77	0.059
MTRNR2L6	MT-RNR2 like 6	100463482	7	0.42	0.059
RNU7-69P	RNA, U7 small nuclear 69 pseudogene	100151666	X	0.34	0.059
LINC01493	long intergenic non-protein coding RNA 1493	101928536	11	0.35	0.059
CCL27	C-C motif chemokine ligand 27	10850	9	0.33	0.059
TOP2B	DNA topoisomerase II beta	7155	3	-0.65	0.059
PRDM4	PR/SET domain 4	11108	12	-0.53	0.059
BNIPL	BCL2 interacting protein like	149428	1	-0.62	0.059
TNS3	tensin 3	64759	7	-0.55	0.059
PIK3CDP1	phosphatidylinositol-4,5-bisphosphate 3-kinase catalytic subunit delta pseudogene 1	391349	2	0.41	0.059
PLPP3	phospholipid phosphatase 3	8613	1	0.69	0.06
HLA-DQA1	major histocompatibility complex, class II, DQ alpha 1	3117	6	1.07	0.06
CD1A	CD1a molecule	909	1	0.39	0.06
PATJ	PATJ crumbs cell polarity complex component	10207	1	-0.78	0.06
ENPP2	ectonucleotide pyrophosphatase/phosphodiesterase 2	5168	8	0.5	0.06
CWC27	CWC27 spliceosome associated cyclophilin	10283	5	-0.45	0.06
LOC101927723	uncharacterized LOC101927723	101927723	2	0.34	0.06
HSPB8	heat shock protein family B (small) member 8	26353	12	-0.85	0.06
LPGAT1	lysophosphatidylglycerol acyltransferase 1	9926	1	0.34	0.06
LINC02114	long intergenic non-protein coding RNA 2114	101929153	5	0.35	0.06
MIR548J	microRNA 548j	100313914	22	0.38	0.06
EXOSC4	exosome component 4	54512	8	0.49	0.06
BAZ1B	bromodomain adjacent to zinc finger domain 1B	9031	7	-0.59	0.06
FAM216B	family with sequence similarity 216 member B	144809	13	-0.77	0.06
TAF9B	TATA-box binding protein associated factor 9b	51616	X	-0.49	0.06
LOC105374973	uncharacterized LOC105374973	105374973	6	0.73	0.06
OR4C6	olfactory receptor family 4 subfamily C member 6	219432	11	0.42	0.06
LINC00880	long intergenic non-protein coding RNA 880	339894	3	0.32	0.06
KCNA4	potassium voltage-gated channel subfamily A member 4	3739	11	-0.41	0.06
OR9A2	olfactory receptor family 9 subfamily A member 2	135924	7	0.4	0.06
NAA35	N(alpha)-acetyltransferase 35, NatC auxiliary subunit	60560	9	-0.46	0.06
CDC20B	cell division cycle 20B	166979	5	-0.68	0.06
LOC105372698	uncharacterized LOC105372698	105372698	20	0.42	0.06
UGT1A10	UDP glucuronosyltransferase family 1 member A10	54575	2	0.54	0.06
RRP15	ribosomal RNA processing 15 homolog	51018	1	-0.41	0.061
CCDC200	coiled-coil domain containing 200	100874261	17	0.39	0.061
GRPEL2	GrpE like 2, mitochondrial	134266	5	-1.09	0.061
OR52E8	olfactory receptor family 52 subfamily E member 8	390079	11	0.34	0.061
PLEKHA5	pleckstrin homology domain containing A5	54477	12	-0.42	0.061
LINC02489	long intergenic non-protein coding RNA 2489	101928919	11	0.36	0.061
CHN1	chimerin 1	1123	2	-0.37	0.061
ARMC2-AS1	ARMC2 antisense RNA 1	101929716	6	0.34	0.061
IQCJ-SCHIP1-AS1	IQCJ-SCHIP1 readthrough antisense RNA 1	100874433	3	0.36	0.061
CHST7	carbohydrate sulfotransferase 7	56548	X	0.34	0.061
LOC101928201	uncharacterized LOC101928201	101928201	X	0.41	0.062
PAWR	pro-apoptotic WT1 regulator	5074	12	-0.38	0.062
BIN2P1	bridging integrator 2 pseudogene 1	345258	4	0.49	0.062
COA6	cytochrome c oxidase assembly factor 6	388753	1	0.36	0.062
LOC100419583	ring finger protein 4 pseudogene	100419583	15	0.47	0.062
MINAR2	membrane integral NOTCH2 associated receptor 2	100127206	5	0.39	0.062
MIR3152	microRNA 3152	100422869	9	0.35	0.062
LOC107985679	uncharacterized LOC107985679	107985679	X	0.52	0.062
CHCHD2P6	coiled-coil-helix-coiled-coil-helix domain containing 2 pseudogene 6	645317	1	0.34	0.062
TYW3	tRNA-yW synthesizing protein 3 homolog	127253	1	-0.39	0.062
MIR619	microRNA 619	693204	12	0.33	0.062
MPHOSPH10	M-phase phosphoprotein 10	10199	2	-0.68	0.062
OR5D18	olfactory receptor family 5 subfamily D member 18	219438	11	0.38	0.062
MAK16	MAK16 homolog	84549	8	-0.33	0.062
ATP5MF	ATP synthase membrane subunit f	9551	7	-0.45	0.062
PDIA3	protein disulfide isomerase family A member 3	2923	15	0.41	0.062
CYP51A1P2	cytochrome P450 family 51 subfamily A member 1 pseudogene 2	83530	13	0.69	0.062
TULP3	TUB like protein 3	7289	12	-0.53	0.062
CLECL1	C-type lectin like 1	160365	12	0.34	0.062
SIRT1	sirtuin 1	23411	10	-0.59	0.062
RMND5A	required for meiotic nuclear division 5 homolog A	64795	2	-0.78	0.062
PARVA	parvin alpha	55742	11	-0.55	0.063
ARL6IP5	ADP ribosylation factor like GTPase 6 interacting protein 5	10550	3	0.55	0.063
TMEM59	transmembrane protein 59	9528	1	0.57	0.063
ENO2	enolase 2	2026	12	0.33	0.063
RBSN	rabenosyn, RAB effector	64145	3	-0.36	0.063
LOC339192	uncharacterized LOC339192	339192	17	0.34	0.063
ABCF2P1	ATP binding cassette subfamily F member 2 pseudogene 1	344653	3	-0.63	0.063
TDP2	tyrosyl-DNA phosphodiesterase 2	51567	6	0.38	0.063
LOC100506869	uncharacterized LOC100506869	100506869	12	0.42	0.063
ADIPOR2	adiponectin receptor 2	79602	12	-0.52	0.063
SNORD68	small nucleolar RNA, C/D box 68	606500	16	-1.29	0.063
UGT1A8	UDP glucuronosyltransferase family 1 member A8	54576	2	0.34	0.063
LINC01871	long intergenic non-protein coding RNA 1871	101929531	2	0.45	0.063
EXOSC10	exosome component 10	5394	1	-0.4	0.063
ERBB2	erb-b2 receptor tyrosine kinase 2	2064	17	-0.34	0.063
FTL	ferritin light chain	2512	19	0.6	0.063
PHKG1P1	phosphorylase kinase catalytic subunit gamma 1 pseudogene 1	643941	7	0.34	0.063
NUMB	NUMB endocytic adaptor protein	8650	14	0.41	0.063
LOC105377162	uncharacterized LOC105377162	105377162	3	0.43	0.063
PSMA7	proteasome 20S subunit alpha 7	5688	20	0.53	0.063
SH3BGRL3	SH3 domain binding glutamate rich protein like 3	83442	1	0.68	0.063
SMC5	structural maintenance of chromosomes 5	23137	9	-0.72	0.063
GAPDHP62	glyceraldehyde 3 phosphate dehydrogenase pseudogene 62	100128961	8	0.38	0.063
LOC102723403	uncharacterized LOC102723403	102723403	11	0.35	0.063
RBM12	RNA binding motif protein 12	10137	20	-0.48	0.063
HNRNPH3	heterogeneous nuclear ribonucleoprotein H3	3189	10	-0.37	0.064
MTHFD2	methylenetetrahydrofolate dehydrogenase (NADP+ dependent) 2, methenyltetrahydrofolate cyclohydrolase	10797	2	0.52	0.064
KLHDC9	kelch domain containing 9	126823	1	-0.32	0.064
MIR873	microRNA 873	100126316	9	0.74	0.064
POF1B	POF1B actin binding protein	79983	X	-0.78	0.064
CEACAM6	CEA cell adhesion molecule 6	4680	19	-0.9	0.064
ERP44	endoplasmic reticulum protein 44	23071	9	0.56	0.064
THADA	THADA armadillo repeat containing	63892	2	-0.39	0.064
SLC7A5	solute carrier family 7 member 5	8140	16	0.72	0.064
STK38	serine/threonine kinase 38	11329	6	-0.43	0.064
MDFIC2	MyoD family inhibitor domain containing 2	107986096	3	0.45	0.064
FOLR1	folate receptor alpha	2348	11	-0.7	0.064
ASF1A	anti-silencing function 1A histone chaperone	25842	6	-0.5	0.064
EIF3A	eukaryotic translation initiation factor 3 subunit A	8661	10	-0.55	0.064
EIF4EBP3	eukaryotic translation initiation factor 4E binding protein 3	8637	5	0.48	0.064
OR1N2	olfactory receptor family 1 subfamily N member 2	138882	9	0.35	0.064
CTTNBP2NL	CTTNBP2 N-terminal like	55917	1	-0.4	0.064
SNORD29	small nucleolar RNA, C/D box 29	9297	11	-1.26	0.064
LOC105377507	uncharacterized LOC105377507	105377507	4	0.33	0.064
LOC105374573	uncharacterized LOC105374573	105374573	2	0.54	0.064
CCR9	C-C motif chemokine receptor 9	10803	3	0.36	0.064
MAP3K5-AS1	MAP3K5 antisense RNA 1	101928461	6	0.4	0.064
SNORD50A	small nucleolar RNA, C/D box 50A	26799	6	-0.85	0.064
SASH1	SAM and SH3 domain containing 1	23328	6	-0.84	0.064
LOC107986547	uncharacterized LOC107986547	107986547	6	-0.81	0.065
TRPS1	transcriptional repressor GATA binding 1	7227	8	-0.42	0.065
LYPD2	LY6/PLAUR domain containing 2	137797	8	-0.55	0.065
ERVW-1	endogenous retrovirus group W member 1, envelope	30816	7	0.36	0.065
PCOTHP1	Pro-X-Gly collagen triple helix like repeat containing pseudogene 1	100287275	13	0.34	0.065
NEK7	NIMA related kinase 7	140609	1	-0.55	0.065
ARHGEF28	Rho guanine nucleotide exchange factor 28	64283	5	-0.52	0.065
CLIP1	CAP-Gly domain containing linker protein 1	6249	12	-0.54	0.065
SNORD3P3	small nucleolar RNA, C/D box 3 pseudogene 3	26843	14	0.59	0.065
CAMSAP2	calmodulin regulated spectrin associated protein family member 2	23271	1	-0.69	0.065
TAS2R10	taste 2 receptor member 10	50839	12	0.36	0.065
MIR3134	microRNA 3134	100422990	3	0.65	0.065
SIGLEC7	sialic acid binding Ig like lectin 7	27036	19	0.41	0.065
DDX46	DEAD-box helicase 46	9879	5	-0.52	0.065
OR52N5	olfactory receptor family 52 subfamily N member 5	390075	11	0.36	0.065
TGFB3	transforming growth factor beta 3	7043	14	-0.45	0.065
SNORD126	small nucleolar RNA, C/D box 126	100113391	14	0.36	0.065
KDM5B	lysine demethylase 5B	10765	1	-0.54	0.065
CAPNS2	calpain small subunit 2	84290	16	-0.48	0.065
SPRR2D	small proline rich protein 2D	6703	1	-0.97	0.065
LINC02727	long intergenic non-protein coding RNA 2727	105369541	11	0.42	0.065
PEAK1	pseudopodium enriched atypical kinase 1	79834	15	-0.46	0.065
PRPS1P2	phosphoribosyl pyrophosphate synthetase 1 pseudogene 2	100421295	9	-0.72	0.065
KCNJ2-AS1	KCNJ2 antisense RNA 1	400617	17	0.4	0.065
LOC442017	interferon induced transmembrane protein 3 pseudogene	442017	2	0.38	0.065
LINC00528	long intergenic non-protein coding RNA 528	200298	22	0.35	0.065
RNY4P7	RNY4 pseudogene 7	100169850	2	0.62	0.065
MIR4318	microRNA 4318	100422857	18	0.92	0.066
SECTM1	secreted and transmembrane 1	6398	17	0.45	0.066
BRD7P2	bromodomain containing 7 pseudogene 2	647076	3	-0.46	0.066
LPGAT1P1	lysophosphatidylglycerol acyltransferase 1 pseudogene 1	100129398	8	0.66	0.066
MPP5	membrane palmitoylated protein 5	64398	14	-0.63	0.066
PRPS1	phosphoribosyl pyrophosphate synthetase 1	5631	X	-0.36	0.066
HNRNPKP2	heterogeneous nuclear ribonucleoprotein K pseudogene 2	389053	2	0.38	0.066
ABLIM1	actin binding LIM protein 1	3983	10	-0.72	0.066
PDE8B	phosphodiesterase 8B	8622	5	-0.4	0.066
SNORD53B	small nucleolar RNA, C/D box 53B	109617012	2	0.59	0.066
PTPN13	protein tyrosine phosphatase non-receptor type 13	5783	4	-0.98	0.066
CARD17	caspase recruitment domain family member 17	440068	11	0.54	0.066
RBBP4	RB binding protein 4, chromatin remodeling factor	5928	1	-0.33	0.066
KLF3P1	Kruppel like factor 3 pseudogene 1	651815	5	-0.79	0.066
CCDC34	coiled-coil domain containing 34	91057	11	-0.57	0.066
ZNF431	zinc finger protein 431	170959	19	-0.51	0.066
LINC02755	long intergenic non-protein coding RNA 2755	105376605	11	0.39	0.067
LOC105375505	uncharacterized LOC105375505	105375505	7	0.44	0.067
LOC105378938	uncharacterized LOC105378938	105378938	1	0.35	0.067
RNF130	ring finger protein 130	55819	5	0.55	0.067
HERC2P9	hect domain and RLD 2 pseudogene 9	440248	15	-0.61	0.067
PALLD	palladin, cytoskeletal associated protein	23022	4	-0.36	0.067
HDDC2	HD domain containing 2	51020	6	-0.65	0.067
PSMB9	proteasome 20S subunit beta 9	5698	6	1.17	0.067
SMC2	structural maintenance of chromosomes 2	10592	9	-0.35	0.067
DYNC1LI2	dynein cytoplasmic 1 light intermediate chain 2	1783	16	-0.48	0.067
CD2AP	CD2 associated protein	23607	6	-0.58	0.067
FTLP2	ferritin light chain pseudogene 2	392437	X	0.66	0.067
CLN3	CLN3 lysosomal/endosomal transmembrane protein, battenin	1201	16	0.37	0.067
PARD6B	par-6 family cell polarity regulator beta	84612	20	-0.76	0.067
LOC105378533	uncharacterized LOC105378533	105378533	10	0.39	0.067
TEX2	testis expressed 2	55852	17	-0.36	0.067
AIF1L	allograft inflammatory factor 1 like	83543	9	-0.72	0.067
CHMP2A	charged multivesicular body protein 2A	27243	19	0.36	0.068
ZHX1-C8orf76	ZHX1-C8orf76 readthrough	100533106	8	0.34	0.068
OR4M1	olfactory receptor family 4 subfamily M member 1	441670	14	0.43	0.068
CTCF	CCCTC-binding factor	10664	16	-0.54	0.068
HSD3BP2	hydroxy-delta-5-steroid dehydrogenase, 3 beta, pseudogene 2	440606	1	0.47	0.068
VKORC1	vitamin K epoxide reductase complex subunit 1	79001	16	0.42	0.068
LOC107984887	uncharacterized LOC107984887	107984887	16	0.38	0.068
ZNF254	zinc finger protein 254	9534	19	-0.43	0.068
RELCH	RAB11 binding and LisH domain, coiled-coil and HEAT repeat containing	57614	18	-0.33	0.068
LAIR2	leukocyte associated immunoglobulin like receptor 2	3904	19	0.6	0.068
PHLPP1	PH domain and leucine rich repeat protein phosphatase 1	23239	18	-0.36	0.068
FOLR3	folate receptor gamma	2352	11	0.38	0.068
MIR147A	microRNA 147a	406939	9	0.41	0.068
CETN2	centrin 2	1069	X	-0.55	0.068
COG1	component of oligomeric golgi complex 1	9382	17	-0.35	0.068
PBRM1	polybromo 1	55193	3	-0.49	0.068
STX17	syntaxin 17	55014	9	-0.39	0.069
ITGB2	integrin subunit beta 2	3689	21	0.45	0.069
LOC100131482	thioredoxin like 4A pseudogene	100131482	2	-0.63	0.069
HMGN3	high mobility group nucleosomal binding domain 3	9324	6	-0.45	0.069
C1orf116	chromosome 1 open reading frame 116	79098	1	-0.76	0.069
PNRC1	proline rich nuclear receptor coactivator 1	10957	6	0.34	0.069
ZNF704	zinc finger protein 704	619279	8	-0.62	0.069
CBX5	chromobox 5	23468	12	-0.49	0.069
TP53BP1	tumor protein p53 binding protein 1	7158	15	-0.33	0.069
LOC105378084	uncharacterized LOC105378084	105378084	6	0.38	0.069
PRKCZ-AS1	PRKCZ antisense RNA 1	100506504	1	0.39	0.069
DOCK9	dedicator of cytokinesis 9	23348	13	-0.82	0.069
RRAGC	Ras related GTP binding C	64121	1	0.45	0.07
RAB1A	RAB1A, member RAS oncogene family	5861	2	0.41	0.07
DIAPH3	diaphanous related formin 3	81624	13	-0.41	0.07
H2BC14	H2B clustered histone 14	8342	6	-0.92	0.07
THOC2	THO complex 2	57187	X	-0.62	0.07
MCUB	mitochondrial calcium uniporter dominant negative beta subunit	55013	4	0.75	0.07
PGA5	pepsinogen A5	5222	11	0.74	0.07
H2BC5	H2B clustered histone 5	3017	6	-0.43	0.07
DDX42	DEAD-box helicase 42	11325	17	-0.48	0.07
VPS4B	vacuolar protein sorting 4 homolog B	9525	18	-0.51	0.07
CAV2	caveolin 2	858	7	-0.66	0.07
MIR4660	microRNA 4660	100616350	8	0.33	0.07
OR5AN1	olfactory receptor family 5 subfamily AN member 1	390195	11	0.35	0.07
JUP	junction plakoglobin	3728	17	-0.5	0.07
SLC28A3	solute carrier family 28 member 3	64078	9	0.38	0.07
PACS1	phosphofurin acidic cluster sorting protein 1	55690	11	-0.34	0.07
OFD1P17	OFD1 pseudogene 17	23738	5	-0.79	0.07
TTC3	tetratricopeptide repeat domain 3	7267	21	-0.58	0.07
LOC105376917	uncharacterized LOC105376917	105376917	19	0.45	0.07
RPS21P1	ribosomal protein S21 pseudogene 1	100271090	1	-0.68	0.07
RYKP1	RYK pseudogene 1	6260	17	-0.47	0.07
VCAN	versican	1462	5	0.83	0.07
TSPAN3	tetraspanin 3	10099	15	0.43	0.07
HMGA1P7	high mobility group AT-hook 1 pseudogene 7	387065	6	0.35	0.07
ZNF562	zinc finger protein 562	54811	19	-0.46	0.07
LOC100129321	single stranded DNA binding protein 3 pseudogene	100129321	7	-0.51	0.07
STN1	STN1 subunit of CST complex	79991	10	-0.48	0.07
OR2G3	olfactory receptor family 2 subfamily G member 3	81469	1	0.55	0.07
SHROOM3	shroom family member 3	57619	4	-0.69	0.07
TLK1	tousled like kinase 1	9874	2	-0.38	0.07
ZNF185	zinc finger protein 185 with LIM domain	7739	X	-0.74	0.07
LINC00261	long intergenic non-protein coding RNA 261	140828	20	-0.45	0.07
CUBNP3	cubilin pseudogene 3	100421634	10	0.42	0.07
EIF5B	eukaryotic translation initiation factor 5B	9669	2	-0.68	0.071
ZNF827	zinc finger protein 827	152485	4	-0.55	0.071
LOC105376921	uncharacterized LOC105376921	105376921	3	0.34	0.071
LOC105379289	uncharacterized LOC105379289	105379289	8	0.36	0.071
TVP23CP2	TVP23C pseudogene 2	261735	16	0.45	0.071
ANXA9	annexin A9	8416	1	-0.79	0.071
COX7BP1	cytochrome c oxidase subunit 7B pseudogene 1	114657	22	0.37	0.071
TSL	testis-expressed, seven-twelve, leukemia	790953	7	0.35	0.071
SNORD114-28	small nucleolar RNA, C/D box 114-28	767609	14	0.51	0.071
ZC3H14	zinc finger CCCH-type containing 14	79882	14	-0.38	0.071
LOC105379356	uncharacterized LOC105379356	105379356	8	0.63	0.071
LOC101927439	uncharacterized LOC101927439	101927439	3	0.62	0.071
IL17A	interleukin 17A	3605	6	0.35	0.071
LOC105371021	uncharacterized LOC105371021	105371021	15	0.35	0.071
KPRP	keratinocyte proline rich protein	448834	1	-1.35	0.071
KRT18P54	keratin 18 pseudogene 54	100418792	4	-0.7	0.072
PHLDB2	pleckstrin homology like domain family B member 2	90102	3	-0.56	0.072
SH3BGRL	SH3 domain binding glutamate rich protein like	6451	X	0.47	0.072
YAP1	Yes associated protein 1	10413	11	-0.47	0.072
CDC42P6	cell division cycle 42 pseudogene 6	643751	4	0.51	0.072
LOC647132	DExH-box helicase 29 pseudogene	647132	1	-0.71	0.072
LNX1	ligand of numb-protein X 1	84708	4	-0.55	0.072
RASSF9	Ras association domain family member 9	9182	12	-0.61	0.072
FCGR3A	Fc fragment of IgG receptor IIIa	2214	1	1.12	0.072
MRTFB	myocardin related transcription factor B	57496	16	-0.47	0.072
RNY4P34	RNY4 pseudogene 34	106481712	2	0.71	0.072
ESF1	ESF1 nucleolar pre-rRNA processing protein homolog	51575	20	-0.77	0.072
RNU7-35P	RNA, U7 small nuclear 35 pseudogene	100147822	7	0.52	0.072
ICE2P1	interactor of little elongation complex ELL subunit 2 pseudogene 1	644491	4	-0.94	0.072
ZFR	zinc finger RNA binding protein	51663	5	-0.5	0.072
FILIP1	filamin A interacting protein 1	27145	6	-0.78	0.072
LOC100301990	zinc finger protein 610 pseudogene	100301990	3	-0.91	0.072
EHBP1	EH domain binding protein 1	23301	2	-0.64	0.072
MNAT1	MNAT1 component of CDK activating kinase	4331	14	-0.48	0.072
LINC01218	long intergenic non-protein coding RNA 1218	107986233	4	0.38	0.072
PCMTD2	protein-L-isoaspartate (D-aspartate) O-methyltransferase domain containing 2	55251	20	-0.49	0.072
LOC105373098	uncharacterized LOC105373098	105373098	22	0.87	0.072
LOC105378975	uncharacterized LOC105378975	105378975	5	0.33	0.072
RASSF3	Ras association domain family member 3	283349	12	-0.5	0.073
LOC107985432	uncharacterized LOC107985432	107985432	20	0.43	0.073
CD38	CD38 molecule	952	4	0.39	0.073
RFPL4AL1	ret finger protein like 4A like 1	729974	19	0.38	0.073
TRQ-CTG7-1	tRNA-Gln (anticodon CTG) 7-1	100188998	1	0.5	0.073
CAB39L	calcium binding protein 39 like	81617	13	-0.32	0.073
DDX21	DExD-box helicase 21	9188	10	0.37	0.073
OR51B6	olfactory receptor family 51 subfamily B member 6	390058	11	0.35	0.073
KAT6B	lysine acetyltransferase 6B	23522	10	-0.78	0.073
FCGR1CP	Fc fragment of IgG receptor Ic, pseudogene	100132417	1	0.61	0.073
PSMB8	proteasome 20S subunit beta 8	5696	6	0.49	0.073
CRNDE	colorectal neoplasia differentially expressed	643911	16	-0.42	0.074
SH2B2	SH2B adaptor protein 2	10603	7	0.34	0.074
APOOP5	apolipoprotein O pseudogene 5	644649	16	0.36	0.074
LOC112268273	uncharacterized LOC112268273	112268273	1	0.99	0.074
TRAJ26	T cell receptor alpha joining 26	28729	14	0.34	0.074
PTK2	protein tyrosine kinase 2	5747	8	-0.47	0.074
DENND2C	DENN domain containing 2C	163259	1	-0.66	0.074
LINC00895	long intergenic non-protein coding RNA 895	150185	22	0.36	0.074
UPB1	beta-ureidopropionase 1	51733	22	0.33	0.074
LOC284441	actin related protein 2 pseudogene	284441	19	0.59	0.074
PDE7B	phosphodiesterase 7B	27115	6	-0.35	0.074
TAF15	TATA-box binding protein associated factor 15	8148	17	-0.54	0.074
RNF214	ring finger protein 214	257160	11	-0.5	0.074
NCOA2	nuclear receptor coactivator 2	10499	8	-0.55	0.074
ASCC3	activating signal cointegrator 1 complex subunit 3	10973	6	-0.52	0.074
H4C5	H4 clustered histone 5	8367	6	-0.52	0.074
SLC35E2A	solute carrier family 35 member E2A	9906	1	-0.33	0.074
FGD6	FYVE, RhoGEF and PH domain containing 6	55785	12	-0.54	0.074
NBPF9	NBPF member 9	400818	1	-0.89	0.074
MECOM	MDS1 and EVI1 complex locus	2122	3	-0.71	0.074
PARGP1	poly(ADP-ribose) glycohydrolase pseudogene 1	728407	10	-0.89	0.074
COLCA1	colorectal cancer associated 1	399948	11	-0.49	0.074
ANP32BP1	acidic nuclear phosphoprotein 32 family member B pseudogene 1	646791	15	-0.94	0.074
OR13F1	olfactory receptor family 13 subfamily F member 1	138805	9	0.32	0.074
LAMTOR5	late endosomal/lysosomal adaptor, MAPK and MTOR activator 5	10542	1	0.46	0.074
SNORA11	small nucleolar RNA, H/ACA box 11	677799	X	-1.44	0.074
MIR199A1	microRNA 199a-1	406976	19	0.41	0.074
XPO6	exportin 6	23214	16	0.42	0.074
UBE4B	ubiquitination factor E4B	10277	1	-0.55	0.075
MIR4749	microRNA 4749	100616313	19	0.63	0.075
GRHL3	grainyhead like transcription factor 3	57822	1	-0.5	0.075
KRT78	keratin 78	196374	12	-0.78	0.075
DHX15	DEAH-box helicase 15	1665	4	-0.51	0.075
SF3B3	splicing factor 3b subunit 3	23450	16	-0.46	0.075
KRT8P50	keratin 8 pseudogene 50	102724430	15	-0.33	0.075
ORC3	origin recognition complex subunit 3	23595	6	-0.36	0.075
PKMP1	pyruvate kinase M1/2 pseudogene 1	643586	1	0.51	0.075
RASL11B	RAS like family 11 member B	65997	4	-0.35	0.075
MTRNR2L8	MT-RNR2 like 8	100463486	11	0.35	0.075
BCAR4	breast cancer anti-estrogen resistance 4	400500	16	0.38	0.075
LINC01766	long intergenic non-protein coding RNA 1766	102723617	19	0.48	0.075
SF3A3	splicing factor 3a subunit 3	10946	1	-0.47	0.075
PSMD12P	proteasome 26S subunit, non-ATPase, 12 pseudogene	317753	3	0.32	0.075
PMP22	peripheral myelin protein 22	5376	17	0.46	0.075
DIP2C	disco interacting protein 2 homolog C	22982	10	-0.35	0.075
KIF23	kinesin family member 23	9493	15	-0.46	0.075
AGGF1	angiogenic factor with G-patch and FHA domains 1	55109	5	-0.35	0.075
OR4Q3	olfactory receptor family 4 subfamily Q member 3	441669	14	0.54	0.075
GTF2I	general transcription factor IIi	2969	7	-0.39	0.075
UBE2H	ubiquitin conjugating enzyme E2 H	7328	7	-0.33	0.075
LOC105378999	uncharacterized LOC105378999	105378999	5	0.33	0.075
SRGAP1	SLIT-ROBO Rho GTPase activating protein 1	57522	12	-0.54	0.076
LOC105369624	uncharacterized LOC105369624	105369624	12	0.36	0.076
REST	RE1 silencing transcription factor	5978	4	-0.37	0.076
LOC100287189	SEC61 translocon beta subunit pseudogene	100287189	11	0.51	0.076
LYSMD2	LysM domain containing 2	256586	15	0.32	0.076
LMAN2	lectin, mannose binding 2	10960	5	0.34	0.076
LOC645468	insulin like growth factor 2 mRNA binding protein 3 pseudogene	645468	6	-0.46	0.076
RPL23AP87	ribosomal protein L23a pseudogene 87	388574	17	0.64	0.076
KLRB1	killer cell lectin like receptor B1	3820	12	0.43	0.076
HBG2	hemoglobin subunit gamma 2	3048	11	-2.46	0.076
LOC105374542	uncharacterized LOC105374542	105374542	4	0.44	0.076
LINC02013	long intergenic non-protein coding RNA 2013	105374272	3	0.39	0.076
ARID2	AT-rich interaction domain 2	196528	12	-0.46	0.076
TERF2	telomeric repeat binding factor 2	7014	16	-0.35	0.076
ADH1C	alcohol dehydrogenase 1C (class I), gamma polypeptide	126	4	-0.58	0.076
FBXO11	F-box protein 11	80204	2	-0.5	0.076
COL17A1	collagen type XVII alpha 1 chain	1308	10	0.36	0.076
MBD4	methyl-CpG binding domain 4, DNA glycosylase	8930	3	-0.35	0.076
PMS2P1	PMS1 homolog 2, mismatch repair system component pseudogene 1	5379	7	-0.41	0.076
TRGV3	T cell receptor gamma variable 3	6976	7	0.48	0.076
LOC105373539	uncharacterized LOC105373539	105373539	2	0.33	0.076
GNAI2	G protein subunit alpha i2	2771	3	0.49	0.077
CCDC173	coiled-coil domain containing 173	129881	2	-0.33	0.077
BAZ2B	bromodomain adjacent to zinc finger domain 2B	29994	2	-0.64	0.077
SCAF8	SR-related CTD associated factor 8	22828	6	-0.53	0.077
OR1S2	olfactory receptor family 1 subfamily S member 2	219958	11	0.68	0.077
RALBP1	ralA binding protein 1	10928	18	-0.39	0.077
LOC105372330	uncharacterized LOC105372330	105372330	19	0.43	0.077
PPT1	palmitoyl-protein thioesterase 1	5538	1	0.37	0.077
LOC112268224	uncharacterized LOC112268224	112268224	1	0.57	0.077
BTRC	beta-transducin repeat containing E3 ubiquitin protein ligase	8945	10	-0.34	0.077
LOC107984260	uncharacterized LOC107984260	107984260	10	0.55	0.077
SERBP1P6	SERPINE1 mRNA binding protein 1 pseudogene 6	100420450	5	0.75	0.077
ZNF326	zinc finger protein 326	284695	1	-0.6	0.077
ALDH1A1	aldehyde dehydrogenase 1 family member A1	216	9	-0.52	0.077
LOC100101483	glycerophosphocholine phosphodiesterase 1 pseudogene	100101483	7	0.41	0.077
LINC02679	long intergenic non-protein coding RNA 2679	105378385	10	0.36	0.077
MYCBP2	MYC binding protein 2	23077	13	-0.56	0.077
LOC100421788	lysine methyltransferase 5A pseudogene	100421788	2	-0.38	0.077
IGKV1D-16	immunoglobulin kappa variable 1D-16	28901	2	0.64	0.077
ASAP2	ArfGAP with SH3 domain, ankyrin repeat and PH domain 2	8853	2	-0.55	0.077
LINC02487	long intergenic non-protein coding RNA 2487	441178	6	-0.97	0.077
ATP8B1	ATPase phospholipid transporting 8B1	5205	18	-0.56	0.077
SNORD74	small nucleolar RNA, C/D box 74	619498	1	-1.26	0.077
GOLPH3L	golgi phosphoprotein 3 like	55204	1	-0.57	0.077
FRAS1	Fraser extracellular matrix complex subunit 1	80144	4	-0.46	0.078
FAR1P1	fatty acyl-CoA reductase 1 pseudogene 1	100128011	13	0.59	0.078
[truncated: 388 more rows]
