# Supplementary material for: The amniotic fluid cell-free transcriptome in spontaneous preterm labor
Source: Sci Rep. 2021 Jun 29;11:13481. doi: 10.1038/s41598-021-92439-x (PMC8242007; doi:10.1038/s41598-021-92439-x)
Supplement: Supplementary file 2 — Supplementary Information 2. [file 41598_2021_92439_MOESM2_ESM.xlsx]

## Sheet: AF_within24_Within24-After24_BP
Biological processes						Cellular Components						Molecular Functions
Name	Count	Size	OR	q		Name	Count	Size	OR	q		Name	Count	Size	OR	q
immune response	418	2166	6.5	<0.01		cytoplasmic vesicle part	250	1491	4.4	<0.01		signaling receptor activity	187	1426	3	<0.01
immune system process	492	3067	5.7	<0.01		secretory granule	176	826	5.6	<0.01		molecular transducer activity	187	1479	2.9	<0.01
cell activation	301	1406	6.4	<0.01		cytoplasmic vesicle	308	2298	3.5	<0.01		transmembrane signaling receptor activity	162	1220	3	<0.01
leukocyte activation	283	1252	6.8	<0.01		intracellular vesicle	308	2301	3.5	<0.01		signaling receptor binding	156	1578	2.1	<0.01
leukocyte activation involved in immune response	207	700	9	<0.01		secretory vesicle	183	979	4.8	<0.01		peptide antigen binding	16	28	23.4	<0.01
cell activation involved in immune response	207	704	8.9	<0.01		vesicle	408	3814	2.9	<0.01		cytokine receptor activity	28	96	7.3	<0.01
myeloid leukocyte activation	197	645	9.3	<0.01		cell periphery	522	5592	2.7	<0.01		G protein-coupled receptor activity	96	815	2.5	<0.01
immune effector process	262	1219	6.2	<0.01		plasma membrane	511	5473	2.7	<0.01		olfactory receptor activity	58	383	3.2	<0.01
leukocyte degranulation	173	529	10.1	<0.01		secretory granule membrane	93	294	9	<0.01		cytokine activity	40	216	4.1	<0.01
leukocyte mediated immunity	214	832	7.4	<0.01		tertiary granule	70	163	14.3	<0.01		cytokine receptor binding	46	277	3.6	<0.01
myeloid leukocyte mediated immunity	174	546	9.7	<0.01		whole membrane	230	1657	3.4	<0.01		chemokine receptor binding	19	58	8.6	<0.01
myeloid cell activation involved in immune response	172	538	9.7	<0.01		membrane	697	9251	2.5	<0.01		antigen binding	27	123	5	<0.01
granulocyte activation	166	499	10.3	<0.01		cytoplasmic vesicle membrane	139	765	4.4	<0.01		chemokine activity	16	47	9.1	<0.01
neutrophil activation	164	493	10.2	<0.01		vesicle membrane	141	786	4.4	<0.01		cytokine binding	25	128	4.3	<0.01
neutrophil activation involved in immune response	159	483	10	<0.01		membrane part	554	6758	2.3	<0.01		molecular function regulator	150	1771	1.7	<0.01
neutrophil degranulation	158	480	10	<0.01		specific granule	62	159	12.1	<0.01		carbohydrate binding	39	269	3	<0.01
neutrophil mediated immunity	159	494	9.7	<0.01		lysosome	124	672	4.5	<0.01		peptide binding	40	286	2.9	<0.01
response to stimulus	768	9070	3.9	<0.01		lytic vacuole	124	673	4.4	<0.01		pattern recognition receptor activity	10	21	15.9	<0.01
regulation of immune system process	275	1593	4.7	<0.01		vacuole	132	768	4.1	<0.01		receptor regulator activity	59	514	2.3	<0.01
regulated exocytosis	188	789	6.5	<0.01		endomembrane system	401	4381	2.3	<0.01		CCR chemokine receptor binding	12	35	9.1	<0.01
defense response	282	1713	4.4	<0.01		extracellular region	401	4400	2.3	<0.01		immunoglobulin binding	10	24	12.5	<0.01
exocytosis	197	897	5.9	<0.01		intrinsic component of membrane	456	5366	2.2	<0.01		IgG binding	7	11	30.5	<0.01
secretion by cell	257	1509	4.5	<0.01		bounding membrane of organelle	236	2065	2.7	<0.01		signaling pattern recognition receptor activity	9	20	14.3	<0.01
positive regulation of immune system process	219	1132	5.1	<0.01		extracellular space	331	3413	2.4	<0.01		amide binding	42	346	2.5	<0.01
secretion	267	1643	4.3	<0.01		extracellular organelle	239	2133	2.6	<0.01		oxidoreductase activity, acting on NAD(P)H, oxygen as acceptor	8	17	15.5	<0.01
regulation of immune response	197	1059	4.7	<0.01		extracellular exosome	237	2107	2.6	<0.01		receptor antagonist activity	10	30	8.7	<0.01
inflammatory response	171	815	5.4	<0.01		integral component of membrane	442	5203	2.2	<0.01		C-C chemokine binding	9	24	10.5	<0.01
response to cytokine	210	1191	4.5	<0.01		extracellular vesicle	238	2128	2.6	<0.01		receptor ligand activity	50	469	2.1	<0.01
signal transduction	559	5999	2.8	<0.01		extracellular region part	340	3610	2.3	<0.01		identical protein binding	135	1708	1.6	<0.01
response to chemical	477	4688	2.9	<0.01		tertiary granule membrane	38	72	20.7	<0.01		CCR5 chemokine receptor binding	5	7	43.4	<0.01
vesicle-mediated transport	285	2054	3.6	<0.01		ficolin-1-rich granule	55	184	8	<0.01		C-C chemokine receptor activity	8	23	9.3	<0.01
signaling	577	6463	2.7	<0.01		vacuolar part	99	561	4.1	<0.01		superoxide-generating NADPH oxidase activity	6	12	17.4	<0.01
cellular response to cytokine stimulus	194	1099	4.4	<0.01		organelle membrane	271	2866	2.2	<0.01		receptor inhibitor activity	10	38	6.2	<0.01
cell communication	577	6490	2.7	<0.01		side of membrane	93	562	3.8	<0.01		MHC protein binding	10	38	6.2	<0.01
cellular response to stimulus	623	7432	2.6	<0.01		cytoplasmic vesicle lumen	69	334	4.9	<0.01		protein-containing complex binding	93	1124	1.6	<0.01
innate immune response	170	956	4.4	<0.01		specific granule membrane	36	90	12.3	<0.01		chemokine binding	9	32	6.8	<0.01
cytokine production	151	780	4.8	<0.01		phagocytic vesicle	43	132	8.9	<0.01		GDP binding	14	74	4.1	<0.01
response to stress	406	3979	2.7	<0.01		secretory granule lumen	67	317	5	<0.01		lipopolysaccharide receptor activity	4	5	69.4	<0.01
cytokine-mediated signaling pathway	151	781	4.8	<0.01		vesicle lumen	69	335	4.9	<0.01		CCR1 chemokine receptor binding	4	5	69.4	<0.01
cellular response to chemical stimulus	351	3228	2.8	<0.01		cell surface	119	869	3.1	<0.01		lipopolysaccharide binding	9	33	6.5	<0.01
positive regulation of immune response	156	850	4.5	<0.01		plasma membrane part	269	2925	2.1	<0.01		G protein-coupled chemoattractant receptor activity	8	26	7.7	<0.01
positive regulation of response to stimulus	291	2427	3	<0.01		primary lysosome	43	151	7.4	<0.01		chemokine receptor activity	8	26	7.7	<0.01
regulation of response to stimulus	416	4247	2.6	<0.01		azurophil granule	43	151	7.4	<0.01		MHC class II receptor activity	5	9	21.7	<0.01
response to external stimulus	288	2440	2.9	<0.01		vacuolar membrane	72	410	4	<0.01		oxidoreductase activity, acting on a sulfur group of donors	12	58	4.6	<0.01
response to organic substance	346	3252	2.7	<0.01		ficolin-1-rich granule membrane	27	60	15	<0.01		G protein-coupled receptor binding	31	271	2.3	<0.01
lymphocyte activation	135	706	4.6	<0.01		phagocytic vesicle membrane	30	76	11.9	<0.01		protein binding	686	11595	1.3	<0.01
regulation of cytokine production	135	709	4.6	<0.01		lysosomal membrane	64	352	4.2	<0.01		superoxide-generating NADPH oxidase activator activity	5	10	17.4	<0.01
leukocyte migration	108	470	5.7	<0.01		lytic vacuole membrane	64	353	4.1	<0.01		lipopeptide binding	5	10	17.4	<0.01
cellular response to organic substance	300	2666	2.7	<0.01		MHC protein complex	17	23	51.3	<0.01		proton-transporting ATPase activity, rotational mechanism	7	22	8.1	<0.01
cell surface receptor signaling pathway	314	2978	2.6	<0.01		external side of plasma membrane	64	370	3.9	<0.01		tumor necrosis factor receptor superfamily binding	10	46	4.8	<0.01
immune response-regulating signaling pathway	118	627	4.5	<0.01		intrinsic component of plasma membrane	171	1701	2.2	<0.01		interleukin-3 receptor activity	3	3	Inf	<0.01
T cell activation	99	460	5.2	<0.01		endocytic vesicle	56	301	4.3	<0.01		pantetheine hydrolase activity	3	3	Inf	<0.01
regulation of defense response	140	867	3.7	<0.01		integral component of plasma membrane	164	1623	2.2	<0.01		actin binding	42	431	1.9	<0.01
response to other organism	149	963	3.6	<0.01		endosome	108	898	2.6	<0.01		aromatic amino acid transmembrane transporter activity	4	7	23.1	<0.01
response to external biotic stimulus	149	965	3.6	<0.01		integral component of lumenal side of endoplasmic reticulum membrane	17	27	30.8	<0.01		beta-2-microglobulin binding	4	7	23.1	<0.01
immune response-activating signal transduction	112	594	4.4	<0.01		lumenal side of endoplasmic reticulum membrane	17	27	30.8	<0.01		MHC protein complex binding	7	25	6.8	<0.01
activation of immune response	120	674	4.2	<0.01		endocytic vesicle membrane	39	165	5.7	<0.01		GTPase activity	33	322	2	<0.01
response to biotic stimulus	151	997	3.5	<0.01		specific granule lumen	24	62	11.5	<0.01		MHC class Ib protein binding	4	8	17.4	<0.01
myeloid leukocyte migration	64	204	8.5	<0.01		cytoplasmic part	625	9580	1.6	<0.01		purinergic nucleotide receptor activity	6	20	7.4	<0.01
leukocyte chemotaxis	66	218	8	<0.01		endosomal part	72	522	3	<0.01		nucleotide receptor activity	6	20	7.4	<0.01
regulation of leukocyte activation	106	546	4.6	<0.01		vacuolar lumen	37	168	5.2	<0.01		MHC class I protein binding	6	20	7.4	<0.01
cell chemotaxis	76	293	6.5	<0.01		tertiary granule lumen	21	55	11.2	<0.01		opsonin receptor activity	3	4	52	<0.01
regulation of cell activation	110	588	4.4	<0.01		endosome membrane	65	476	2.9	<0.01		scavenger receptor binding	3	4	52	<0.01
positive regulation of cytokine production	96	461	5	<0.01		MHC class I protein complex	9	9	Inf	<0.01		MHC class Ib protein complex binding	3	4	52	<0.01
transport	440	5077	2.2	<0.01		membrane microdomain	49	315	3.4	<0.01		TAP binding	3	4	52	<0.01
response to bacterium	116	652	4.1	<0.01		membrane region	50	327	3.3	<0.01		TAP1 binding	3	4	52	<0.01
localization	528	6597	2.1	<0.01		membrane raft	48	314	3.3	<0.01		TAP2 binding	3	4	52	<0.01
cell migration	193	1532	2.9	<0.01		ficolin-1-rich granule lumen	28	124	5.3	<0.01		nucleoside binding	37	387	1.9	<0.01
establishment of localization	443	5202	2.1	<0.01		azurophil granule membrane	18	58	8.1	<0.01		complement binding	6	21	7	<0.01
granulocyte migration	51	139	10.6	<0.01		azurophil granule lumen	22	87	6.1	<0.01		enzyme binding	153	2191	1.4	<0.01
leukocyte cell-cell adhesion	78	332	5.7	<0.01		cytoplasm	693	11376	1.5	<0.01		SH3 domain binding	17	130	2.6	<0.01
response to molecule of bacterial origin	78	334	5.7	<0.01		cell-substrate junction	53	411	2.7	<0.01		protein dimerization activity	98	1307	1.4	<0.01
response to interferon-gamma	59	195	8	<0.01		focal adhesion	52	404	2.7	<0.01		iron ion transmembrane transporter activity	4	9	13.9	<0.01
adaptive immune response	107	601	4.1	<0.01		cell-substrate adherens junction	52	407	2.7	<0.01		purine nucleoside binding	36	379	1.8	<0.01
regulation of response to stress	195	1603	2.8	<0.01		membrane protein complex	113	1231	1.9	<0.01		peptide disulfide oxidoreductase activity	5	15	8.7	<0.01
positive regulation of cell activation	81	370	5.2	<0.01		plasma membrane protein complex	71	654	2.3	<0.01		proton-exporting ATPase activity	7	30	5.3	<0.01
leukocyte differentiation	97	514	4.4	<0.01		lysosomal lumen	21	95	5.1	<0.01		protein homodimerization activity	68	853	1.5	<0.01
response to lipopolysaccharide	75	322	5.6	<0.01		intrinsic component of endoplasmic reticulum membrane	27	156	3.8	<0.01		tumor necrosis factor receptor binding	7	31	5.1	<0.01
neutrophil migration	45	116	11.5	<0.01		ER to Golgi transport vesicle membrane	16	60	6.6	<0.01		aspartic-type endopeptidase activity	6	23	6.1	<0.01
cell motility	199	1688	2.7	<0.01		integral component of endoplasmic reticulum membrane	26	148	3.9	<0.01		phosphotyrosine residue binding	8	40	4.3	<0.01
localization of cell	199	1688	2.7	<0.01		MHC class II protein complex	8	14	23.9	<0.01		GTP binding	35	372	1.8	<0.01
positive regulation of leukocyte activation	78	357	5.2	<0.01		COPII-coated ER to Golgi transport vesicle	19	91	4.8	<0.01		CARD domain binding	5	16	7.9	<0.01
neutrophil chemotaxis	42	102	12.7	<0.01		Arp2/3 protein complex	7	11	31.4	<0.01		complement component C3b binding	3	5	26	<0.01
cellular response to molecule of bacterial origin	58	205	7.2	<0.01		phagocytic cup	10	27	10.6	<0.01		complement receptor activity	3	5	26	<0.01
granulocyte chemotaxis	45	121	10.8	<0.01		mast cell granule	9	22	12.4	<0.01		interferon receptor activity	3	5	26	<0.01
regulation of cell death	196	1679	2.6	<0.01		secondary lysosome	7	14	17.9	<0.01		immunoglobulin receptor activity	3	5	26	<0.01
regulation of leukocyte cell-cell adhesion	70	299	5.7	<0.01		adherens junction	55	545	2.1	<0.01		purinergic receptor activity	6	24	5.8	<0.01
cell death	235	2202	2.4	<0.01		late endosome	32	253	2.6	<0.01		aspartic-type peptidase activity	6	24	5.8	<0.01
positive regulation of leukocyte cell-cell adhesion	59	215	6.9	<0.01		NADPH oxidase complex	7	15	15.7	<0.01		purine ribonucleoside binding	35	376	1.8	<0.01
intracellular signal transduction	285	2913	2.3	<0.01		organelle subcompartment	131	1692	1.6	<0.01		ribonucleoside binding	35	380	1.8	0.011
positive regulation of multicellular organismal process	203	1779	2.6	<0.01		Golgi-associated vesicle membrane	19	112	3.7	<0.01		enzyme regulator activity	77	1013	1.5	0.012
cellular response to interferon-gamma	53	176	7.9	<0.01		I-kappaB/NF-kappaB complex	4	4	Inf	<0.01		virus receptor activity	11	74	3	0.013
positive regulation of defense response	93	511	4.2	<0.01		anchoring junction	55	561	2	<0.01		hijacked molecular function	11	74	3	0.013
regulation of inflammatory response	87	455	4.4	<0.01		endoplasmic reticulum subcompartment	90	1069	1.7	<0.01		ATPase activity, coupled to transmembrane movement of ions, rotational mechanism	7	35	4.3	0.015
cellular response to lipopolysaccharide	56	198	7.2	<0.01		Golgi membrane	68	745	1.8	<0.01		cation-transporting ATPase activity	10	65	3.2	0.015
locomotion	212	1914	2.5	<0.01		Golgi subcompartment	75	850	1.8	<0.01		endopeptidase activity	36	404	1.7	0.016
cytokine secretion	61	236	6.4	<0.01		melanosome	18	106	3.7	<0.01		actin filament binding	21	198	2.1	0.016
apoptotic process	213	1931	2.5	<0.01		pigment granule	18	106	3.7	<0.01		active ion transmembrane transporter activity	10	66	3.1	0.017
cellular response to biotic stimulus	60	229	6.5	<0.01		endoplasmic reticulum membrane	89	1065	1.7	<0.01		ATPase coupled ion transmembrane transporter activity	10	66	3.1	0.017
regulation of response to external stimulus	128	882	3.3	<0.01		nuclear outer membrane-endoplasmic reticulum membrane network	90	1087	1.7	<0.01		guanyl nucleotide binding	35	392	1.7	0.017
immune system development	136	974	3.1	<0.01		Golgi apparatus	119	1540	1.6	<0.01		guanyl ribonucleotide binding	35	392	1.7	0.017
regulation of lymphocyte activation	87	460	4.4	<0.01		recycling endosome membrane	15	81	4.1	<0.01		Toll-like receptor binding	4	12	8.7	0.017
positive regulation of biological process	484	6120	2	<0.01		endoplasmic reticulum part	106	1349	1.6	<0.01		non-membrane spanning protein tyrosine kinase activity	8	46	3.7	0.017
immune response-regulating cell surface receptor signaling pathway	86	460	4.3	<0.01		endoplasmic reticulum	139	1883	1.5	<0.01		14-3-3 protein binding	6	28	4.7	0.019
positive regulation of cell-cell adhesion	62	252	6	<0.01		actin cytoskeleton	49	506	2	<0.01		cysteine-type endopeptidase inhibitor activity	9	58	3.2	0.021
positive regulation of response to external stimulus	70	318	5.2	<0.01		phagolysosome	4	5	71.5	<0.01		extracellularly ATP-gated cation channel activity	3	7	13	0.025
positive regulation of cell adhesion	79	399	4.6	<0.01		Golgi apparatus part	80	958	1.7	<0.01		cAMP response element binding protein binding	3	7	13	0.025
hemopoiesis	125	879	3.2	<0.01		receptor complex	47	483	2	<0.01		MHC class I receptor activity	3	7	13	0.025
immune response-activating cell surface receptor signaling pathway	81	428	4.3	<0.01		cell leading edge	41	403	2.1	<0.01		aspartic endopeptidase activity, intramembrane cleaving	3	7	13	0.025
hematopoietic or lymphoid organ development	128	921	3.1	<0.01		Golgi-associated vesicle	23	176	2.7	<0.01		disulfide oxidoreductase activity	7	40	3.7	0.028
regulation of cell adhesion	106	680	3.5	<0.01		MHC class I peptide loading complex	4	6	35.8	<0.01		GTPase binding	43	528	1.6	0.03
programmed cell death	218	2073	2.3	<0.01		actin cortical patch	6	16	10.7	<0.01		protein phosphorylated amino acid binding	8	51	3.2	0.03
regulation of programmed cell death	179	1560	2.5	<0.01		endocytic patch	6	16	10.7	<0.01		amino acid transmembrane transporter activity	10	73	2.8	0.03
regulation of apoptotic process	177	1536	2.6	<0.01		cytoplasmic side of plasma membrane	20	154	2.7	<0.01		growth factor receptor binding	15	134	2.2	0.032
biological adhesion	166	1410	2.6	<0.01		cytoplasmic side of membrane	22	178	2.5	<0.01		protein domain specific binding	54	700	1.5	0.032
regulation of cell-cell adhesion	76	398	4.4	<0.01		coated vesicle membrane	22	180	2.5	<0.01		enzyme activator activity	41	502	1.6	0.033
regulation of T cell activation	66	310	5	<0.01		cell cortex	32	308	2.1	<0.01		chitin binding	3	8	10.4	0.033
cell adhesion	165	1403	2.6	<0.01		lamellipodium	23	193	2.4	<0.01		C-X-C chemokine receptor activity	3	8	10.4	0.033
regulation of tumor necrosis factor superfamily cytokine production	47	162	7.4	<0.01		clathrin-coated endocytic vesicle membrane	9	42	4.9	<0.01		medium-chain fatty acid-CoA ligase activity	3	8	10.4	0.033
positive regulation of T cell activation	52	200	6.4	<0.01		proton-transporting V-type ATPase complex	7	26	6.6	<0.01		ATP-gated ion channel activity	3	8	10.4	0.033
regulation of innate immune response	80	444	4.1	<0.01		coated vesicle	30	287	2.1	<0.01		CD4 receptor binding	3	8	10.4	0.033
tumor necrosis factor superfamily cytokine production	47	167	7.1	<0.01		recycling endosome	21	174	2.5	<0.01		cysteine-type endopeptidase activity involved in apoptotic signaling pathway	3	8	10.4	0.033
positive regulation of lymphocyte activation	65	311	4.9	<0.01		cortical cytoskeleton	16	116	2.9	<0.01		decanoate-CoA ligase activity	3	8	10.4	0.033
phagocytosis	67	330	4.7	<0.01		early endosome	34	347	2	<0.01		opsonin binding	4	15	6.3	0.033
cellular response to oxygen-containing compound	140	1118	2.7	<0.01		cell junction	96	1293	1.5	<0.01		cysteine-type endopeptidase activity involved in apoptotic process	4	15	6.3	0.033
antigen processing and presentation	54	223	5.8	<0.01		inflammasome complex	5	14	9.9	<0.01		peptidase activity	47	598	1.5	0.035
regulation of leukocyte mediated immunity	51	201	6.2	<0.01		late endosome membrane	17	132	2.7	<0.01		hydrolase activity	162	2485	1.2	0.036
chemotaxis	97	633	3.4	<0.01		platelet alpha granule lumen	11	67	3.5	<0.01		peptidase regulator activity	21	219	1.9	0.039
taxis	97	635	3.4	<0.01		early endosome membrane	18	148	2.5	<0.01		interleukin-1 receptor binding	4	16	5.8	0.041
regulation of localization	263	2814	2.1	<0.01		cortical actin cytoskeleton	13	90	3	<0.01		MHC class II protein complex binding	4	16	5.8	0.041
negative regulation of cell death	128	992	2.8	<0.01		proton-transporting V-type ATPase, V0 domain	4	10	11.9	<0.01		peptidase activity, acting on L-amino acid peptides	45	574	1.5	0.041
regulation of immune effector process	77	434	4	<0.01		endolysosome lumen	3	5	26.8	<0.01		amyloid-beta binding	10	78	2.6	0.041
adaptive immune response based on somatic recombination of immune receptors built from immunoglobulin superfamily domains	65	323	4.6	<0.01		lipopolysaccharide receptor complex	3	5	26.8	<0.01		protease binding	14	128	2.1	0.042
regulation of cytokine secretion	51	206	6	<0.01		plasma membrane receptor complex	27	273	2	<0.01		pattern binding	5	25	4.3	0.042
positive regulation of cellular process	424	5386	1.9	<0.01		endosome lumen	7	33	4.8	<0.01		polysaccharide binding	5	25	4.3	0.042
response to oxygen-containing compound	176	1613	2.4	<0.01		cell cortex part	20	184	2.2	<0.01		dolichyl-diphosphooligosaccharide-protein glycotransferase activity	3	9	8.7	0.043
movement of cell or subcellular component	215	2148	2.2	<0.01		ruffle	19	172	2.2	<0.01		oxidoreductase activity, acting on a sulfur group of donors, disulfide as acceptor	3	9	8.7	0.043
positive regulation of cell migration	86	534	3.6	<0.01		actin filament	14	111	2.6	<0.01		glycosphingolipid binding	3	9	8.7	0.043
regulation of intracellular signal transduction	199	1931	2.3	<0.01		immunological synapse	7	36	4.3	<0.01		transferase activity, transferring amino-acyl groups	4	17	5.3	0.047
regulation of adaptive immune response based on somatic recombination of immune receptors built from immunoglobulin superfamily domains	42	144	7.5	<0.01		cell	927	16961	1.4	<0.01		peptidoglycan binding	4	17	5.3	0.047
endocytosis	108	776	3	<0.01		platelet alpha granule	12	91	2.7	<0.01		mitogen-activated protein kinase binding	5	26	4.1	0.048
regulation of adaptive immune response	44	159	6.9	<0.01		extrinsic component of cytoplasmic side of plasma membrane	12	91	2.7	<0.01		G protein-coupled peptide receptor activity	15	144	2	0.048
regulation of tumor necrosis factor production	44	159	6.9	<0.01		lipid droplet	11	80	2.9	0.01		proteoglycan binding	6	36	3.5	0.049
lymphocyte differentiation	67	352	4.3	<0.01		site of double-strand break	9	58	3.3	0.01
tumor necrosis factor production	44	162	6.8	<0.01		cell part	923	16894	1.4	0.011
regulation of cellular process	714	10745	1.9	<0.01		proton-transporting two-sector ATPase complex	8	49	3.5	0.012
interleukin-1 production	37	115	8.6	<0.01		clathrin-coated endocytic vesicle	9	61	3.1	0.014
regulation of interleukin-6 production	42	150	7	<0.01		integrin complex	6	31	4.3	0.015
positive regulation of intracellular signal transduction	131	1067	2.7	<0.01		blood microparticle	15	135	2.2	0.016
leukocyte proliferation	60	296	4.7	<0.01		trans-Golgi network	22	234	1.9	0.02
regulation of molecular function	266	2936	2	<0.01		protein complex involved in cell adhesion	6	34	3.8	0.023
import into cell	117	901	2.8	<0.01		transport vesicle	32	387	1.6	0.025
interleukin-6 production	43	159	6.7	<0.01		leading edge membrane	17	170	2	0.026
mononuclear cell proliferation	57	272	4.8	<0.01		bleb	3	9	8.9	0.027
positive regulation of cell motility	86	558	3.4	<0.01		proton-transporting V-type ATPase, V1 domain	3	9	8.9	0.027
regulation of biological process	760	11745	1.9	<0.01		autolysosome	3	9	8.9	0.027
positive regulation of cellular component movement	87	574	3.3	<0.01		extracellular membrane-bounded organelle	3	9	8.9	0.027
lymphocyte proliferation	56	270	4.8	<0.01		ruffle membrane	11	94	2.4	0.03
biological regulation	791	12413	2	<0.01		transport vesicle membrane	19	204	1.8	0.034
positive regulation of locomotion	88	588	3.3	<0.01		extrinsic component of membrane	25	292	1.7	0.035
negative regulation of apoptotic process	114	885	2.8	<0.01		intracellular organelle part	543	9563	1.2	0.035
negative regulation of programmed cell death	115	904	2.7	<0.01		site of DNA damage	9	73	2.5	0.039
regulation of hemopoiesis	76	468	3.6	<0.01		multivesicular body	7	50	2.9	0.042
positive regulation of cytokine secretion	39	139	7	<0.01		clathrin-coated vesicle membrane	12	113	2.1	0.044
positive regulation of hemopoiesis	45	184	5.9	<0.01		proteasome core complex	4	20	4.5	0.049
regulation of leukocyte migration	46	194	5.6	<0.01		endolysosome	4	20	4.5	0.049
regulation of leukocyte differentiation	55	271	4.6	<0.01		podosome	5	30	3.6	0.049
cell-cell adhesion	108	832	2.8	<0.01		heterotrimeric G-protein complex	5	30	3.6	0.049
interleukin-1 beta production	33	101	8.7	<0.01		presynaptic active zone membrane	5	30	3.6	0.049
positive regulation of innate immune response	66	375	3.9	<0.01		GTPase complex	5	30	3.6	0.049
positive regulation of leukocyte migration	37	128	7.3	<0.01		cytoplasmic region	38	505	1.5	0.049
lymphocyte activation involved in immune response	44	180	5.9	<0.01
positive regulation of transport	120	978	2.6	<0.01
positive regulation of leukocyte differentiation	39	143	6.8	<0.01
positive regulation of immune effector process	48	214	5.2	<0.01
regulation of interleukin-1 production	33	103	8.5	<0.01
regulation of mononuclear cell proliferation	47	207	5.3	<0.01
regulation of cell migration	115	925	2.7	<0.01
regulation of signal transduction	272	3128	1.9	<0.01
negative regulation of cytokine production	56	289	4.4	<0.01
regulation of leukocyte proliferation	48	220	5.1	<0.01
positive regulation of molecular function	176	1737	2.2	<0.01
T cell differentiation	50	239	4.8	<0.01
regulation of multicellular organismal process	276	3210	1.9	<0.01
myeloid cell differentiation	68	410	3.6	<0.01
regulation of lymphocyte proliferation	46	206	5.2	<0.01
regulation of transport	184	1855	2.1	<0.01
negative regulation of immune system process	72	453	3.5	<0.01
positive regulation of signal transduction	170	1664	2.2	<0.01
positive regulation of signaling	181	1830	2.1	<0.01
positive regulation of inflammatory response	38	148	6.2	<0.01
positive regulation of cell communication	180	1823	2.1	<0.01
antigen processing and presentation of exogenous antigen	42	180	5.5	<0.01
regulation of cell motility	117	987	2.5	<0.01
regulation of leukocyte chemotaxis	33	114	7.3	<0.01
positive regulation of tumor necrosis factor superfamily cytokine production	29	88	8.8	<0.01
response to chemokine	30	95	8.3	<0.01
cellular response to chemokine	30	95	8.3	<0.01
regulation of catalytic activity	211	2287	2	<0.01
reactive oxygen species metabolic process	52	273	4.3	<0.01
cell killing	39	162	5.7	<0.01
regulation of interleukin-1 beta production	29	90	8.5	<0.01
antigen processing and presentation of peptide antigen	42	187	5.2	<0.01
regulation of cellular component movement	122	1071	2.4	<0.01
lymphocyte mediated immunity	56	315	3.9	<0.01
response to tumor necrosis factor	55	306	4	<0.01
antigen processing and presentation of exogenous peptide antigen	40	173	5.4	<0.01
regulation of cell communication	289	3500	1.8	<0.01
regulation of signaling	292	3549	1.8	<0.01
regulation of secretion	100	804	2.6	<0.01
regulation of secretion by cell	95	747	2.7	<0.01
leukocyte mediated cytotoxicity	31	107	7.3	<0.01
positive regulation of leukocyte chemotaxis	28	87	8.5	<0.01
G protein-coupled receptor signaling pathway	139	1309	2.2	<0.01
macrophage activation	29	94	8	<0.01
regulation of T cell mediated cytotoxicity	18	33	21.3	<0.01
detection of chemical stimulus	70	467	3.2	<0.01
lipopolysaccharide-mediated signaling pathway	23	58	11.7	<0.01
activation of innate immune response	55	314	3.9	<0.01
myeloid leukocyte differentiation	43	204	4.8	<0.01
positive regulation of secretion	66	428	3.3	<0.01
protein secretion	80	582	2.9	<0.01
regulation of locomotion	119	1059	2.4	<0.01
positive regulation of secretion by cell	63	399	3.4	<0.01
regulation of lymphocyte mediated immunity	36	149	5.7	<0.01
positive regulation of catalytic activity	144	1394	2.2	<0.01
regulation of leukocyte mediated cytotoxicity	26	78	8.9	<0.01
regulation of cell killing	29	98	7.5	<0.01
positive regulation of adaptive immune response based on somatic recombination of immune receptors built from immunoglobulin superfamily domains	29	99	7.4	<0.01
peptide secretion	82	615	2.8	<0.01
innate immune response-activating signal transduction	52	294	3.9	<0.01
positive regulation of tumor necrosis factor production	27	86	8.2	<0.01
response to lipid	106	911	2.5	<0.01
positive regulation of developmental process	142	1390	2.1	<0.01
interferon-gamma-mediated signaling pathway	27	89	7.8	<0.01
positive regulation of leukocyte mediated immunity	33	133	5.9	<0.01
regulation of T cell mediated immunity	24	70	9.3	<0.01
positive regulation of adaptive immune response	29	104	6.9	<0.01
positive regulation of protein transport	63	418	3.2	<0.01
positive regulation of phosphorus metabolic process	121	1121	2.3	<0.01
positive regulation of phosphate metabolic process	121	1121	2.3	<0.01
T cell activation involved in immune response	29	105	6.8	<0.01
T cell mediated immunity	29	105	6.8	<0.01
cellular response to interleukin-1	38	176	5	<0.01
cellular response to tumor necrosis factor	50	286	3.8	<0.01
positive regulation of protein secretion	48	268	3.9	<0.01
cell proliferation	182	1977	1.9	<0.01
response to interleukin-1	41	204	4.5	<0.01
antigen processing and presentation of exogenous peptide antigen via MHC class I	25	79	8.3	<0.01
mononuclear cell migration	26	86	7.7	<0.01
positive regulation of lymphocyte differentiation	27	93	7.3	<0.01
interleukin-1 secretion	22	61	10	<0.01
signal transduction by protein phosphorylation	107	952	2.4	<0.01
MAPK cascade	106	941	2.4	<0.01
positive regulation of interleukin-6 production	27	95	7.1	<0.01
neuroinflammatory response	24	75	8.4	<0.01
detection of chemical stimulus involved in sensory perception	63	432	3.1	<0.01
interleukin-8 production	25	82	7.8	<0.01
positive regulation of T cell differentiation	25	82	7.8	<0.01
positive regulation of cell death	87	712	2.6	<0.01
positive regulation of peptide secretion	49	288	3.7	<0.01
regulation of reactive oxygen species metabolic process	38	185	4.6	<0.01
pattern recognition receptor signaling pathway	39	194	4.5	<0.01
response to wounding	83	666	2.6	<0.01
toll-like receptor signaling pathway	33	143	5.4	<0.01
production of molecular mediator involved in inflammatory response	23	70	8.7	<0.01
superoxide metabolic process	23	70	8.7	<0.01
detection of chemical stimulus involved in sensory perception of smell	58	383	3.2	<0.01
positive regulation of protein metabolic process	159	1683	2	<0.01
Fc-gamma receptor signaling pathway	30	121	5.9	<0.01
alpha-beta T cell activation	32	137	5.5	<0.01
regulation of biological quality	310	4010	1.7	<0.01
interleukin-1 beta secretion	20	53	10.8	<0.01
regulation of interleukin-1 secretion	20	53	10.8	<0.01
positive regulation of protein phosphorylation	109	1000	2.3	<0.01
detection of stimulus involved in sensory perception	67	486	2.9	<0.01
chemokine-mediated signaling pathway	25	86	7.3	<0.01
regulation of protein secretion	65	467	2.9	<0.01
positive regulation of establishment of protein localization	64	456	3	<0.01
defense response to other organism	70	525	2.8	<0.01
Fc receptor mediated stimulatory signaling pathway	30	124	5.7	<0.01
cytokine metabolic process	30	124	5.7	<0.01
regulation of cell proliferation	156	1656	2	<0.01
T cell mediated cytotoxicity	19	49	11.2	<0.01
positive regulation of phosphorylation	112	1051	2.2	<0.01
B cell activation	48	288	3.6	<0.01
regulation of protein transport	84	694	2.5	<0.01
regulation of peptide secretion	67	495	2.9	<0.01
response to organonitrogen compound	107	989	2.3	<0.01
regulation of peptide transport	86	724	2.5	<0.01
antigen processing and presentation of peptide antigen via MHC class I	26	96	6.6	<0.01
interferon-gamma production	28	111	6	<0.01
positive regulation of chemotaxis	31	135	5.3	<0.01
regulation of protein phosphorylation	140	1443	2	<0.01
leukocyte apoptotic process	27	104	6.3	<0.01
positive regulation of MAPK cascade	70	535	2.7	<0.01
regulation of protein metabolic process	236	2874	1.7	<0.01
acute inflammatory response	38	197	4.3	<0.01
regulation of neutrophil chemotaxis	15	30	17.7	<0.01
detection of stimulus	79	643	2.6	<0.01
regulation of leukocyte apoptotic process	24	83	7.2	<0.01
regulation of myeloid cell differentiation	43	245	3.8	<0.01
response to nitrogen compound	113	1079	2.2	<0.01
multi-organism process	215	2554	1.8	<0.01
positive regulation of leukocyte proliferation	31	137	5.2	<0.01
positive regulation of mononuclear cell proliferation	30	129	5.4	<0.01
homeostatic process	171	1897	1.9	<0.01
negative regulation of response to stimulus	155	1665	1.9	<0.01
sensory perception of chemical stimulus	65	481	2.8	<0.01
positive regulation of cell differentiation	105	976	2.2	<0.01
positive regulation of T cell mediated cytotoxicity	14	26	20.6	<0.01
regulation of interleukin-1 beta secretion	18	46	11.4	<0.01
cellular response to lipid	75	599	2.6	<0.01
regulation of cytokine biosynthetic process	28	114	5.8	<0.01
antigen processing and presentation of endogenous antigen	13	22	25.5	<0.01
regulation of interferon-gamma production	26	99	6.3	<0.01
glial cell activation	20	58	9.3	<0.01
negative regulation of leukocyte activation	35	173	4.5	<0.01
wound healing	71	554	2.7	<0.01
cytokine biosynthetic process	29	123	5.5	<0.01
Fc receptor signaling pathway	40	220	4	<0.01
defense response to bacterium	47	289	3.5	<0.01
regulation of neutrophil migration	16	36	14.2	<0.01
positive regulation of programmed cell death	80	664	2.5	<0.01
regulation of MAPK cascade	87	753	2.4	<0.01
regulation of establishment of protein localization	86	741	2.4	<0.01
regulation of vesicle-mediated transport	68	524	2.7	<0.01
positive regulation of apoptotic process	79	656	2.5	<0.01
sensory perception of smell	58	410	3	<0.01
positive regulation of cellular protein metabolic process	148	1582	1.9	<0.01
regulation of lymphocyte differentiation	34	168	4.5	<0.01
microglial cell activation	18	48	10.6	<0.01
leukocyte activation involved in inflammatory response	18	48	10.6	<0.01
positive regulation of T cell mediated immunity	18	48	10.6	<0.01
cellular cation homeostasis	78	646	2.5	<0.01
negative regulation of defense response	41	235	3.8	<0.01
regulation of interleukin-8 production	22	74	7.5	<0.01
regulation of B cell proliferation	20	61	8.7	<0.01
homeostasis of number of cells	42	246	3.7	<0.01
regulation of developmental process	218	2642	1.7	<0.01
positive regulation of cell killing	21	68	7.9	<0.01
positive regulation of lymphocyte proliferation	29	128	5.2	<0.01
positive regulation of protein modification process	121	1216	2.1	<0.01
antigen processing and presentation of exogenous peptide antigen via MHC class I, TAP-dependent	22	75	7.4	<0.01
antigen receptor-mediated signaling pathway	46	288	3.4	<0.01
positive regulation of reactive oxygen species metabolic process	25	97	6.2	<0.01
regulation of granulocyte chemotaxis	17	44	11.1	<0.01
positive regulation of leukocyte mediated cytotoxicity	19	56	9.1	<0.01
interleukin-12 production	19	56	9.1	<0.01
T cell proliferation	35	182	4.3	<0.01
cellular metal ion homeostasis	71	573	2.6	<0.01
cellular ion homeostasis	78	659	2.5	<0.01
cation homeostasis	83	724	2.4	<0.01
hemostasis	50	336	3.2	<0.01
ERK1 and ERK2 cascade	47	306	3.3	<0.01
positive regulation of interleukin-1 beta production	18	52	9.4	<0.01
nitrogen compound transport	196	2334	1.7	<0.01
positive regulation of ERK1 and ERK2 cascade	37	206	3.9	<0.01
toll-like receptor 4 signaling pathway	15	35	13.3	<0.01
negative regulation of cell activation	36	197	4	<0.01
negative regulation of multicellular organismal process	124	1280	2	<0.01
cytokine production involved in immune response	25	102	5.8	<0.01
immune response-regulating cell surface receptor signaling pathway involved in phagocytosis	27	118	5.3	<0.01
Fc-gamma receptor signaling pathway involved in phagocytosis	27	118	5.3	<0.01
positive regulation of interleukin-1 production	19	59	8.4	<0.01
negative regulation of lymphocyte activation	30	144	4.7	<0.01
inorganic ion homeostasis	83	735	2.3	<0.01
metal ion homeostasis	76	647	2.4	<0.01
protein phosphorylation	170	1954	1.8	<0.01
regulation of ERK1 and ERK2 cascade	45	290	3.3	<0.01
production of molecular mediator of immune response	42	260	3.5	<0.01
regulation of phosphorylation	145	1591	1.9	<0.01
regulation of interleukin-12 production	18	54	8.9	<0.01
multicellular organismal process	507	7595	1.5	<0.01
regulation of production of molecular mediator of immune response	29	138	4.7	<0.01
regulation of endocytosis	43	274	3.3	<0.01
lymphocyte migration	25	107	5.4	<0.01
negative regulation of intracellular signal transduction	67	550	2.5	<0.01
regulation of chemotaxis	37	216	3.7	<0.01
NIK/NF-kappaB signaling	33	178	4.1	<0.01
antigen processing and presentation of endogenous peptide antigen	10	15	35.2	<0.01
antigen processing and presentation of endogenous peptide antigen via MHC class I	10	15	35.2	<0.01
regulation of myeloid leukocyte differentiation	26	117	5.1	<0.01
regulation of protein localization	102	1008	2.1	<0.01
antigen processing and presentation of peptide antigen via MHC class Ib	8	9	140.5	<0.01
antigen processing and presentation of exogenous peptide antigen via MHC class I, TAP-independent	8	9	140.5	<0.01
cellular response to organonitrogen compound	69	581	2.5	<0.01
leukocyte homeostasis	22	86	6.1	<0.01
coagulation	48	336	3	<0.01
nitric oxide metabolic process	21	79	6.4	<0.01
regulation of B cell activation	31	163	4.2	<0.01
positive regulation of neutrophil chemotaxis	12	24	17.6	<0.01
B cell proliferation	23	95	5.7	<0.01
positive regulation of neutrophil migration	13	29	14.3	<0.01
cellular calcium ion homeostasis	58	453	2.7	<0.01
cellular homeostasis	98	963	2.1	<0.01
regulation of leukocyte degranulation	16	46	9.4	<0.01
calcium ion homeostasis	59	466	2.6	<0.01
negative regulation of transport	62	502	2.6	<0.01
regulation of T cell differentiation	28	138	4.5	<0.01
regulation of phagocytosis	23	96	5.6	<0.01
positive regulation of cell proliferation	95	926	2.1	<0.01
antigen processing and presentation via MHC class Ib	10	16	29.3	<0.01
antigen processing and presentation of endogenous peptide antigen via MHC class I via ER pathway	7	7	Inf	<0.01
antigen processing and presentation of endogenous peptide antigen via MHC class I via ER pathway, TAP-independent	7	7	Inf	<0.01
negative regulation of immune response	29	148	4.3	<0.01
blood coagulation	47	331	3	<0.01
positive regulation of lymphocyte mediated immunity	24	105	5.3	<0.01
osteoclast differentiation	23	97	5.5	<0.01
mast cell activation	18	60	7.6	<0.01
T cell differentiation involved in immune response	19	67	7	<0.01
regulation of toll-like receptor signaling pathway	19	67	7	<0.01
positive regulation of cytokine biosynthetic process	19	67	7	<0.01
reactive nitrogen species metabolic process	21	82	6.1	<0.01
positive regulation of STAT cascade	22	90	5.7	<0.01
actin polymerization or depolymerization	35	207	3.6	<0.01
regulation of anatomical structure morphogenesis	109	1127	2	<0.01
monocyte chemotaxis	18	61	7.4	<0.01
superoxide anion generation	14	36	11.2	<0.01
respiratory burst	14	36	11.2	<0.01
regulation of cellular protein metabolic process	210	2638	1.6	<0.01
positive regulation of myeloid cell differentiation	22	91	5.7	<0.01
apoptotic signaling pathway	69	598	2.4	<0.01
ion homeostasis	85	805	2.2	<0.01
cellular divalent inorganic cation homeostasis	60	488	2.5	<0.01
interleukin-10 production	17	55	7.9	<0.01
regulation of cytokine production involved in immune response	21	84	5.9	<0.01
alpha-beta T cell differentiation	23	100	5.3	<0.01
positive regulation of granulocyte chemotaxis	12	26	15.1	<0.01
organic substance transport	216	2742	1.6	<0.01
positive regulation of interleukin-8 production	16	49	8.6	<0.01
regulation of phosphate metabolic process	154	1790	1.8	<0.01
regulation of phosphorus metabolic process	154	1792	1.8	<0.01
regulation of T cell proliferation	29	154	4.1	<0.01
cellular response to nitrogen compound	72	643	2.3	<0.01
divalent inorganic cation homeostasis	61	508	2.5	<0.01
positive regulation of vasculature development	35	214	3.5	<0.01
amide transport	169	2027	1.7	<0.01
positive regulation of JAK-STAT cascade	21	87	5.6	<0.01
cellular chemical homeostasis	84	805	2.1	<0.01
positive regulation of NF-kappaB transcription factor activity	28	148	4.2	<0.01
negative regulation of cell communication	126	1393	1.8	<0.01
negative regulation of leukocyte mediated cytotoxicity	10	18	22	<0.01
negative regulation of inflammatory response	30	167	3.9	<0.01
positive regulation of interferon-gamma production	18	65	6.8	<0.01
I-kappaB kinase/NF-kappaB signaling	40	269	3.1	<0.01
regulation of superoxide metabolic process	13	33	11.5	<0.01
T cell receptor signaling pathway	33	197	3.6	<0.01
protein transport	164	1961	1.7	<0.01
negative regulation of signaling	126	1397	1.8	<0.01
regulation of protein modification process	156	1841	1.7	<0.01
CD4-positive, alpha-beta T cell differentiation	19	73	6.2	<0.01
regulation of interleukin-10 production	16	52	7.9	<0.01
negative regulation of interleukin-6 production	16	52	7.9	<0.01
regulation of NIK/NF-kappaB signaling	24	114	4.7	<0.01
reactive oxygen species biosynthetic process	24	114	4.7	<0.01
peptide transport	166	1997	1.7	<0.01
regulation of body fluid levels	59	493	2.5	<0.01
nitric oxide biosynthetic process	19	74	6.1	<0.01
actin filament polymerization	31	180	3.7	<0.01
regulation of peptidyl-tyrosine phosphorylation	38	252	3.2	<0.01
antigen processing and presentation of endogenous peptide antigen via MHC class Ib	7	8	122.8	<0.01
positive regulation of cellular metabolic process	247	3281	1.6	<0.01
lymphocyte chemotaxis	17	60	7	<0.01
positive regulation of superoxide anion generation	10	19	19.5	<0.01
positive regulation of metabolic process	265	3582	1.5	<0.01
CD4-positive, alpha-beta T cell activation	21	91	5.3	<0.01
cytokine production involved in inflammatory response	15	47	8.3	<0.01
acute-phase response	15	47	8.3	<0.01
negative regulation of leukocyte apoptotic process	15	47	8.3	<0.01
positive regulation of cytokine production involved in immune response	16	54	7.4	<0.01
establishment of protein localization	170	2075	1.7	<0.01
regulation of alpha-beta T cell activation	21	92	5.2	<0.01
negative regulation of signal transduction	117	1287	1.8	<0.01
cellular response to drug	47	358	2.7	<0.01
positive regulation of T cell proliferation	21	93	5.2	<0.01
regulation of reactive oxygen species biosynthetic process	21	93	5.2	<0.01
regulation of vasculature development	50	394	2.6	<0.01
regulation of myeloid leukocyte mediated immunity	16	55	7.3	<0.01
positive regulation of cytosolic calcium ion concentration	43	314	2.8	<0.01
response to peptide	60	517	2.4	<0.01
actin filament organization	50	396	2.6	<0.01
negative regulation of immune effector process	24	120	4.4	<0.01
regulation of actin polymerization or depolymerization	30	177	3.6	<0.01
regulation of nitric oxide biosynthetic process	17	63	6.5	<0.01
actin cytoskeleton organization	71	660	2.2	<0.01
mast cell mediated immunity	15	49	7.8	<0.01
integrin-mediated signaling pathway	22	103	4.8	<0.01
response to organic cyclic compound	89	903	2	<0.01
positive regulation of production of molecular mediator of immune response	21	95	5	<0.01
regulation of actin filament length	30	178	3.6	<0.01
regulation of cytosolic calcium ion concentration	46	352	2.7	<0.01
negative regulation of interleukin-12 production	9	16	22.6	<0.01
regulation of protein kinase activity	80	783	2.1	<0.01
regulation of osteoclast differentiation	17	64	6.4	<0.01
positive regulation of lymphocyte migration	13	37	9.6	<0.01
regulation of multicellular organismal development	171	2115	1.6	<0.01
T-helper cell differentiation	16	57	6.9	<0.01
regulation of actin filament polymerization	28	160	3.8	<0.01
negative regulation of tumor necrosis factor superfamily cytokine production	18	72	5.9	<0.01
phosphorylation	187	2370	1.6	<0.01
regulation of cytokine production involved in inflammatory response	14	44	8.2	<0.01
negative regulation of lymphocyte mediated immunity	13	38	9.2	<0.01
positive regulation of interleukin-1 secretion	13	38	9.2	<0.01
nervous system process	122	1386	1.8	<0.01
CD4-positive, alpha-beta T cell differentiation involved in immune response	16	59	6.6	<0.01
positive regulation of actin filament polymerization	21	99	4.8	<0.01
cellular defense response	15	52	7.2	<0.01
angiogenesis	62	560	2.2	<0.01
positive regulation of interleukin-1 beta secretion	12	33	10.1	<0.01
negative regulation of cell killing	10	22	14.7	<0.01
regulation of superoxide anion generation	10	22	14.7	<0.01
alpha-beta T cell activation involved in immune response	16	60	6.4	<0.01
alpha-beta T cell differentiation involved in immune response	16	60	6.4	<0.01
response to oxidative stress	52	436	2.4	<0.01
positive regulation of alpha-beta T cell activation	16	61	6.3	<0.01
mast cell degranulation	14	47	7.5	<0.01
regulation of angiogenesis	45	356	2.6	<0.01
positive regulation of kinase activity	62	568	2.2	<0.01
positive regulation of angiogenesis	30	190	3.3	<0.01
JAK-STAT cascade	26	150	3.7	<0.01
STAT cascade	27	160	3.6	<0.01
regulation of neuroinflammatory response	13	41	8.2	<0.01
regulation of neuron death	41	312	2.7	<0.01
cellular response to peptide	47	383	2.5	<0.01
regulation of STAT cascade	25	141	3.8	<0.01
mast cell activation involved in immune response	14	48	7.3	<0.01
positive regulation of endocytosis	26	151	3.7	<0.01
regulation of proteolysis	79	799	2	<0.01
negative regulation of cellular process	332	4811	1.4	<0.01
regulation of JAK-STAT cascade	24	132	3.9	<0.01
iron ion transport	16	63	6	<0.01
T cell migration	16	63	6	<0.01
negative regulation of T cell mediated cytotoxicity	6	7	105.2	<0.01
negative regulation of hemopoiesis	26	152	3.7	<0.01
sensory perception	88	927	1.9	<0.01
negative regulation of leukocyte mediated immunity	14	49	7.1	<0.01
regulation of cell differentiation	150	1844	1.6	<0.01
anatomical structure formation involved in morphogenesis	103	1143	1.8	<0.01
regulation of response to cytokine stimulus	29	184	3.3	<0.01
negative regulation of secretion by cell	31	205	3.2	<0.01
actin filament-based process	75	751	2	<0.01
regulation of kinase activity	83	861	1.9	<0.01
mature B cell differentiation involved in immune response	9	19	15.8	<0.01
response to drug	93	1002	1.9	<0.01
positive regulation of protein kinase activity	58	527	2.2	<0.01
positive regulation of acute inflammatory response	11	30	10.2	<0.01
negative regulation of B cell activation	11	30	10.2	<0.01
positive regulation of chemokine production	15	57	6.3	<0.01
regulation of DNA-binding transcription factor activity	50	427	2.4	<0.01
regulation of chemokine production	18	81	5.1	<0.01
system process	169	2147	1.6	<0.01
B cell activation involved in immune response	17	73	5.4	<0.01
regulation of hydrolase activity	111	1270	1.8	<0.01
negative regulation of molecular function	102	1139	1.8	<0.01
positive regulation of macromolecule metabolic process	241	3313	1.5	<0.01
tolerance induction	10	25	11.7	<0.01
toll-like receptor 2 signaling pathway	8	15	20.1	<0.01
positive regulation of interleukin-6 biosynthetic process	8	15	20.1	<0.01
neuron death	43	346	2.5	<0.01
peptidyl-tyrosine phosphorylation	44	358	2.5	<0.01
negative regulation of secretion	33	231	3	<0.01
regulation of neutrophil activation	7	11	30.7	<0.01
regulation of antigen processing and presentation	9	20	14.4	<0.01
positive regulation of peptidyl-tyrosine phosphorylation	29	189	3.2	<0.01
humoral immune response	40	312	2.6	<0.01
positive regulation of hydrolase activity	74	749	2	<0.01
peptidyl-tyrosine modification	44	361	2.5	<0.01
negative regulation of adaptive immune response	13	45	7.2	<0.01
negative regulation of protein metabolic process	103	1163	1.8	<0.01
regulation of actin filament organization	35	257	2.8	<0.01
positive regulation of phagocytosis	16	68	5.4	<0.01
calcium-mediated signaling	31	214	3	<0.01
neurotransmitter biosynthetic process	20	103	4.3	<0.01
regulation of lymphocyte apoptotic process	14	53	6.3	<0.01
positive regulation of DNA-binding transcription factor activity	35	259	2.8	<0.01
negative regulation of interleukin-1 production	12	39	7.8	<0.01
regulation of cysteine-type endopeptidase activity	33	237	2.9	<0.01
positive regulation of alpha-beta T cell differentiation	13	46	6.9	<0.01
cellular extravasation	15	61	5.8	<0.01
platelet activation	25	152	3.5	<0.01
positive regulation of smooth muscle cell proliferation	19	95	4.4	<0.01
negative regulation of apoptotic signaling pathway	32	227	2.9	<0.01
negative regulation of leukocyte proliferation	17	78	4.9	<0.01
regulation of calcium ion transport	34	250	2.8	<0.01
positive regulation of myeloid leukocyte differentiation	14	54	6.2	<0.01
dendritic cell migration	10	27	10.3	<0.01
macromolecule localization	224	3069	1.5	<0.01
negative regulation of tumor necrosis factor production	16	70	5.2	<0.01
negative regulation of cytokine secretion	16	70	5.2	<0.01
lymphocyte homeostasis	15	62	5.6	<0.01
interleukin-2 production	15	62	5.6	<0.01
regulation of alpha-beta T cell differentiation	15	62	5.6	<0.01
regulation of erythrocyte differentiation	13	47	6.7	<0.01
negative regulation of adaptive immune response based on somatic recombination of immune receptors built from immunoglobulin superfamily domains	12	40	7.5	<0.01
regulation of actin filament-based process	45	382	2.4	<0.01
dendritic cell antigen processing and presentation	7	12	24.6	<0.01
negative regulation of cell proliferation	72	737	2	<0.01
chemokine production	18	88	4.5	<0.01
regulation of macrophage activation	14	55	6	<0.01
regulation of MAP kinase activity	41	335	2.5	<0.01
regulation of lymphocyte migration	15	63	5.5	<0.01
detection of biotic stimulus	9	22	12.2	<0.01
negative regulation of leukocyte cell-cell adhesion	22	126	3.7	<0.01
regulation of acute inflammatory response	23	136	3.6	<0.01
positive regulation of B cell proliferation	12	41	7.3	<0.01
protein localization	202	2725	1.5	<0.01
regulation of interleukin-6 biosynthetic process	10	28	9.8	<0.01
positive regulation of leukocyte apoptotic process	10	28	9.8	<0.01
positive regulation of nitrogen compound metabolic process	228	3151	1.5	<0.01
negative regulation of response to external stimulus	43	362	2.4	<0.01
phosphate-containing compound metabolic process	235	3267	1.5	<0.01
receptor-mediated endocytosis	37	290	2.6	<0.01
regulation of actin cytoskeleton organization	41	338	2.5	<0.01
maintenance of location	40	326	2.5	<0.01
myeloid cell homeostasis	24	147	3.5	<0.01
chemical homeostasis	102	1173	1.7	<0.01
regulation of smooth muscle cell proliferation	25	158	3.3	<0.01
blood vessel development	71	732	1.9	<0.01
response to interleukin-6	13	49	6.4	<0.01
platelet degranulation	22	128	3.7	<0.01
negative regulation of mononuclear cell proliferation	16	73	5	<0.01
negative regulation of lymphocyte proliferation	16	73	5	<0.01
type 2 immune response	11	35	8.1	<0.01
positive regulation of nitric oxide biosynthetic process	12	42	7	<0.01
dendritic cell differentiation	12	42	7	<0.01
phosphorus metabolic process	236	3294	1.5	<0.01
negative regulation of innate immune response	14	57	5.7	<0.01
regulation of endopeptidase activity	47	416	2.3	<0.01
regulation of cell shape	24	149	3.4	<0.01
vasculature development	73	763	1.9	<0.01
interleukin-6 biosynthetic process	10	29	9.3	<0.01
positive regulation of CD4-positive, alpha-beta T cell differentiation	10	29	9.3	<0.01
positive regulation of transferase activity	64	640	2	<0.01
negative regulation of T cell activation	20	110	3.9	<0.01
positive regulation of cytoskeleton organization	31	225	2.8	<0.01
smooth muscle cell proliferation	25	160	3.3	<0.01
positive regulation of supramolecular fiber organization	29	203	3	<0.01
regulation of peptidase activity	49	443	2.2	<0.01
regulation of multi-organism process	46	405	2.3	<0.01
regulation of protein serine/threonine kinase activity	54	508	2.1	<0.01
regulation of cytokine-mediated signaling pathway	26	171	3.2	<0.01
regulation of I-kappaB kinase/NF-kappaB signaling	32	237	2.8	<0.01
positive regulation of interleukin-10 production	11	36	7.7	<0.01
positive regulation of nitric oxide metabolic process	12	43	6.8	<0.01
positive regulation of cytokine production involved in inflammatory response	8	18	14	<0.01
B cell differentiation	22	131	3.6	<0.01
negative regulation of leukocyte differentiation	19	102	4	<0.01
transmembrane receptor protein tyrosine kinase signaling pathway	69	714	1.9	<0.01
B cell homeostasis	10	30	8.8	<0.01
dendritic cell chemotaxis	9	24	10.5	<0.01
positive regulation of leukocyte degranulation	9	24	10.5	<0.01
positive regulation of cellular component organization	106	1250	1.7	<0.01
cardiovascular system development	73	772	1.9	<0.01
regulation of transferase activity	86	958	1.8	<0.01
regulation of execution phase of apoptosis	11	37	7.4	<0.01
small GTPase mediated signal transduction	58	569	2	<0.01
positive regulation of reactive oxygen species biosynthetic process	13	52	5.9	<0.01
negative regulation of biological process	375	5702	1.4	<0.01
positive regulation of protein polymerization	22	134	3.5	<0.01
detection of external biotic stimulus	8	19	12.8	<0.01
blood vessel morphogenesis	64	653	2	<0.01
positive regulation of myeloid leukocyte mediated immunity	10	31	8.4	<0.01
divalent metal ion transport	51	479	2.1	<0.01
inflammatory response to antigenic stimulus	12	45	6.4	<0.01
cellular response to interleukin-6	12	45	6.4	<0.01
negative regulation of natural killer cell mediated cytotoxicity	7	14	17.5	<0.01
gamma-delta T cell activation	7	14	17.5	<0.01
detection of other organism	7	14	17.5	<0.01
positive regulation of tyrosine phosphorylation of STAT protein	15	69	4.9	<0.01
lymphocyte apoptotic process	15	69	4.9	<0.01
negative regulation of intrinsic apoptotic signaling pathway	18	96	4.1	<0.01
heterotypic cell-cell adhesion	14	61	5.3	<0.01
positive regulation of oxidoreductase activity	13	53	5.7	<0.01
mature B cell differentiation	9	25	9.9	<0.01
positive regulation of osteoclast differentiation	9	25	9.9	<0.01
negative regulation of cell adhesion	35	280	2.5	<0.01
protein processing	37	304	2.5	<0.01
cellular response to oxidative stress	36	292	2.5	<0.01
regulation of CD4-positive, alpha-beta T cell differentiation	12	46	6.2	<0.01
regulation of mononuclear cell migration	12	46	6.2	<0.01
regulation of immunoglobulin production	14	62	5.1	<0.01
regulation of antigen receptor-mediated signaling pathway	14	62	5.1	<0.01
muscle cell proliferation	30	224	2.7	<0.01
response to virus	38	319	2.4	<0.01
divalent inorganic cation transport	51	485	2.1	<0.01
response to peptide hormone	47	434	2.2	<0.01
negative regulation of execution phase of apoptosis	8	20	11.7	<0.01
interleukin-1-mediated signaling pathway	18	99	3.9	<0.01
germinal center formation	7	15	15.3	<0.01
negative regulation of natural killer cell mediated immunity	7	15	15.3	<0.01
regulation of cellular component organization	183	2483	1.5	<0.01
neurotransmitter metabolic process	23	150	3.2	<0.01
regulation of protein polymerization	29	216	2.8	<0.01
negative regulation of cytokine biosynthetic process	11	40	6.7	<0.01
myeloid cell apoptotic process	10	33	7.6	<0.01
cellular developmental process	296	4372	1.4	<0.01
response to interleukin-12	12	48	5.9	<0.01
positive regulation of protein kinase B signaling	25	173	3	<0.01
regulation of neurotransmitter levels	40	351	2.3	<0.01
positive regulation of lymphocyte chemotaxis	8	21	10.8	<0.01
regulation of response to wounding	25	174	3	<0.01
tumor necrosis factor biosynthetic process	10	34	7.3	<0.01
regulation of tumor necrosis factor biosynthetic process	10	34	7.3	<0.01
positive regulation of neutrophil degranulation	4	4	Inf	<0.01
nucleotide-binding oligomerization domain containing 1 signaling pathway	4	4	Inf	<0.01
positive regulation of neutrophil activation	4	4	Inf	<0.01
calcium ion transport	46	430	2.1	<0.01
regulation of gamma-delta T cell activation	5	7	43.8	<0.01
regulation of dendritic cell antigen processing and presentation	6	11	21	<0.01
response to peptidoglycan	6	11	21	<0.01
positive regulation of T cell differentiation in thymus	6	11	21	<0.01
positive regulation of hormone biosynthetic process	6	11	21	<0.01
positive regulation of type 2 immune response	7	16	13.6	<0.01
negative regulation of B cell proliferation	7	16	13.6	<0.01
negative regulation of interleukin-1 secretion	7	16	13.6	<0.01
regulation of mast cell activation	11	42	6.2	<0.01
Ras protein signal transduction	47	446	2.1	<0.01
myeloid dendritic cell activation	9	28	8.3	<0.01
positive regulation of CD4-positive, alpha-beta T cell activation	10	35	7	<0.01
regulation of type I interferon production	20	124	3.4	<0.01
inflammatory cell apoptotic process	8	22	10	<0.01
immunoglobulin secretion	8	22	10	<0.01
negative regulation of cell-cell adhesion	25	178	2.9	<0.01
regulation of supramolecular fiber organization	39	346	2.3	<0.01
receptor metabolic process	26	190	2.8	<0.01
protein kinase B signaling	32	260	2.5	<0.01
T-helper 1 type immune response	11	43	6	<0.01
aging	36	309	2.3	<0.01
cellular response to external stimulus	38	334	2.3	<0.01
cell adhesion mediated by integrin	14	68	4.6	<0.01
positive regulation of NIK/NF-kappaB signaling	15	77	4.3	<0.01
type I interferon production	20	126	3.3	<0.01
antigen processing and presentation of exogenous peptide antigen via MHC class II	17	96	3.8	<0.01
vascular endothelial growth factor receptor signaling pathway	17	96	3.8	<0.01
positive regulation of vascular endothelial growth factor production	9	29	7.9	<0.01
interleukin-8 secretion	9	29	7.9	<0.01
MyD88-dependent toll-like receptor signaling pathway	10	36	6.8	<0.01
regulation of metal ion transport	42	387	2.2	<0.01
natural killer cell mediated cytotoxicity	13	60	4.9	<0.01
regulation of CD4-positive, alpha-beta T cell activation	13	60	4.9	<0.01
cellular response to toxic substance	30	239	2.5	<0.01
macrophage differentiation	11	44	5.9	<0.01
phagosome maturation	11	44	5.9	<0.01
positive regulation of toll-like receptor signaling pathway	8	23	9.4	<0.01
stress-activated protein kinase signaling cascade	36	313	2.3	<0.01
defense response to Gram-positive bacterium	16	88	3.9	<0.01
regulation of apoptotic signaling pathway	43	403	2.1	<0.01
positive regulation of I-kappaB kinase/NF-kappaB signaling	25	183	2.8	<0.01
T cell differentiation in thymus	14	70	4.4	<0.01
positive regulation of interleukin-2 production	9	30	7.5	<0.01
myeloid leukocyte cytokine production	9	30	7.5	<0.01
response to corticosteroid	23	161	2.9	<0.01
pH reduction	12	53	5.2	<0.01
negative regulation of myeloid cell differentiation	16	89	3.9	<0.01
B cell mediated immunity	25	184	2.8	<0.01
antigen processing and presentation of peptide antigen via MHC class II	17	99	3.7	<0.01
regulation of tyrosine phosphorylation of STAT protein	15	80	4.1	<0.01
bone resorption	13	62	4.7	<0.01
immune response-inhibiting signal transduction	5	8	29.2	<0.01
positive regulation of protein complex assembly	32	268	2.4	<0.01
negative regulation of cysteine-type endopeptidase activity	16	90	3.8	<0.01
regulation of T cell differentiation in thymus	8	24	8.8	<0.01
eosinophil migration	8	24	8.8	<0.01
antigen processing and presentation of peptide or polysaccharide antigen via MHC class II	17	100	3.6	<0.01
positive regulation of protein serine/threonine kinase activity	37	331	2.2	<0.01
protein polymerization	33	281	2.4	<0.01
negative regulation of interleukin-10 production	7	18	11.2	<0.01
regulation of immunoglobulin secretion	7	18	11.2	<0.01
positive regulation of lymphocyte apoptotic process	7	18	11.2	<0.01
positive regulation of neuroinflammatory response	7	18	11.2	<0.01
second-messenger-mediated signaling	45	435	2.1	<0.01
regulation of protein complex assembly	47	462	2	<0.01
regulation of cell adhesion mediated by integrin	11	46	5.5	<0.01
response to oxygen levels	41	383	2.1	<0.01
positive regulation of T cell migration	9	31	7.2	<0.01
tumor necrosis factor-mediated signaling pathway	23	164	2.9	<0.01
positive regulation of B cell activation	19	121	3.3	<0.01
negative regulation of cellular protein metabolic process	91	1094	1.6	<0.01
cellular response to peptide hormone stimulus	36	320	2.3	<0.01
transition metal ion transport	18	111	3.4	<0.01
response to reactive oxygen species	28	222	2.6	<0.01
negative regulation of catalytic activity	71	800	1.8	<0.01
negative regulation of peptide secretion	21	143	3	<0.01
response to endogenous stimulus	126	1635	1.5	<0.01
tyrosine phosphorylation of STAT protein	15	82	3.9	<0.01
T cell costimulation	12	55	4.9	<0.01
negative regulation of lipopolysaccharide-mediated signaling pathway	6	13	15	<0.01
negative regulation of interleukin-1 beta secretion	6	13	15	<0.01
nucleotide-binding oligomerization domain containing 2 signaling pathway	6	13	15	<0.01
neutrophil extravasation	6	13	15	<0.01
stress-activated MAPK cascade	33	284	2.3	<0.01
negative regulation of toll-like receptor signaling pathway	10	39	6.1	<0.01
natural killer cell mediated immunity	13	64	4.5	<0.01
cellular response to interleukin-12	11	47	5.4	<0.01
regulation of wound healing	21	144	3	<0.01
regulation of lipopolysaccharide-mediated signaling pathway	8	25	8.3	<0.01
T-helper 17 cell differentiation	8	25	8.3	<0.01
regulation of leukocyte adhesion to vascular endothelial cell	8	25	8.3	<0.01
regulation of cysteine-type endopeptidase activity involved in apoptotic process	27	213	2.6	<0.01
immunoglobulin production	23	167	2.8	<0.01
intrinsic apoptotic signaling pathway	33	286	2.3	<0.01
response to glucocorticoid	21	145	3	<0.01
lymphocyte costimulation	12	56	4.8	<0.01
lysosome localization	14	74	4.1	<0.01
negative regulation of T cell mediated immunity	7	19	10.2	<0.01
positive regulation of myeloid leukocyte cytokine production involved in immune response	7	19	10.2	<0.01
negative regulation of myeloid leukocyte differentiation	11	48	5.2	<0.01
erythrocyte differentiation	18	114	3.3	<0.01
interleukin-3-mediated signaling pathway	4	5	70	<0.01
positive regulation of gamma-delta T cell activation	4	5	70	<0.01
response to toxic substance	50	513	1.9	<0.01
necrotic cell death	12	57	4.7	<0.01
negative regulation of protein secretion	20	136	3	<0.01
regulation of exocytosis	27	216	2.5	<0.01
cellular response to stress	150	2033	1.5	<0.01
immunoglobulin mediated immune response	24	181	2.7	<0.01
regulation of vascular endothelial growth factor production	9	33	6.6	<0.01
negative regulation of interleukin-1 beta production	9	33	6.6	<0.01
regulation of T cell apoptotic process	9	33	6.6	<0.01
cell death in response to oxidative stress	15	85	3.8	<0.01
T cell chemotaxis	8	26	7.8	<0.01
B cell receptor signaling pathway	17	105	3.4	<0.01
positive regulation of tolerance induction	5	9	21.9	<0.01
regulation of chronic inflammatory response	5	9	21.9	<0.01
leukocyte adhesion to vascular endothelial cell	10	41	5.7	<0.01
regulation of cellular component size	39	368	2.1	<0.01
NAD metabolic process	14	76	4	<0.01
cell redox homeostasis	14	76	4	<0.01
defense response to Gram-negative bacterium	14	76	4	<0.01
response to hormone	82	977	1.7	<0.01
T-helper 2 cell differentiation	6	14	13.1	<0.01
glycosphingolipid catabolic process	6	14	13.1	<0.01
response to interleukin-15	6	14	13.1	<0.01
tissue remodeling	23	171	2.7	<0.01
positive regulation of striated muscle cell differentiation	13	67	4.2	<0.01
cation transport	93	1144	1.6	<0.01
ephrin receptor signaling pathway	15	86	3.7	<0.01
metal ion transport	75	875	1.7	<0.01
cytokine secretion involved in immune response	7	20	9.4	<0.01
ceramide catabolic process	7	20	9.4	<0.01
regulation of microglial cell activation	7	20	9.4	<0.01
positive regulation of macrophage migration	7	20	9.4	<0.01
negative regulation of neuron death	26	207	2.5	<0.01
cell differentiation	278	4184	1.3	<0.01
tube morphogenesis	76	892	1.7	<0.01
regulation of T-helper cell differentiation	9	34	6.3	<0.01
positive regulation of MAP kinase activity	30	256	2.4	<0.01
response to mechanical stimulus	26	208	2.5	<0.01
response to abiotic stimulus	97	1210	1.6	<0.01
necroptotic process	10	42	5.5	<0.01
membrane protein proteolysis	12	59	4.5	<0.01
regulation of hormone biosynthetic process	8	27	7.4	<0.01
astrocyte activation	8	27	7.4	<0.01
regulation of lymphocyte chemotaxis	8	27	7.4	<0.01
autophagy	48	493	1.9	<0.01
process utilizing autophagic mechanism	48	493	1.9	<0.01
membrane organization	74	865	1.7	<0.01
cellular response to mechanical stimulus	14	78	3.9	<0.01
regulation of response to oxidative stress	15	88	3.6	<0.01
positive regulation of epithelial cell migration	22	163	2.8	<0.01
intracellular pH reduction	11	51	4.8	<0.01
cellular response to antibiotic	20	141	2.9	<0.01
negative regulation of production of molecular mediator of immune response	9	35	6.1	<0.01
vascular endothelial growth factor production	9	35	6.1	<0.01
positive regulation of interleukin-12 production	9	35	6.1	<0.01
membrane lipid catabolic process	9	35	6.1	<0.01
response to insulin	31	272	2.3	<0.01
cell-substrate adhesion	37	349	2.1	<0.01
regulation of protein kinase B signaling	28	235	2.4	<0.01
regulation of cellular response to oxidative stress	14	79	3.8	<0.01
vacuolar acidification	7	21	8.8	<0.01
positive regulation of T-helper cell differentiation	7	21	8.8	<0.01
regulation of myoblast fusion	7	21	8.8	<0.01
multicellular organismal homeostasis	47	484	1.9	<0.01
positive regulation of hormone metabolic process	6	15	11.7	<0.01
positive regulation of leukocyte adhesion to vascular endothelial cell	6	15	11.7	<0.01
positive regulation of interleukin-8 secretion	6	15	11.7	<0.01
T-helper 17 type immune response	8	28	7	<0.01
receptor internalization	17	110	3.2	<0.01
L-alpha-amino acid transmembrane transport	11	52	4.7	<0.01
negative regulation of response to oxidative stress	11	52	4.7	<0.01
extracellular matrix disassembly	14	80	3.7	<0.01
negative regulation of phosphorylation	45	459	1.9	<0.01
aromatic amino acid transport	5	10	17.5	<0.01
regulation of toll-like receptor 2 signaling pathway	5	10	17.5	<0.01
regulation of natural killer cell mediated cytotoxicity	10	44	5.2	<0.01
regulation of T cell migration	10	44	5.2	<0.01
positive regulation of myotube differentiation	9	36	5.9	<0.01
Arp2/3 complex-mediated actin nucleation	9	36	5.9	<0.01
regulation of anatomical structure size	48	502	1.9	<0.01
erythrocyte homeostasis	18	122	3.1	<0.01
phosphatidylinositol-mediated signaling	23	179	2.6	<0.01
tissue homeostasis	27	227	2.4	<0.01
regulation of humoral immune response	17	112	3.2	<0.01
interleukin-2 biosynthetic process	7	22	8.2	<0.01
defense response to protozoan	7	22	8.2	<0.01
negative regulation of phagocytosis	7	22	8.2	<0.01
regulation of myeloid cell apoptotic process	8	29	6.7	<0.01
regulation of syncytium formation by plasma membrane fusion	8	29	6.7	<0.01
negative regulation of lymphocyte apoptotic process	8	29	6.7	<0.01
immune response-inhibiting cell surface receptor signaling pathway	4	6	35	<0.01
positive regulation of natural killer cell chemotaxis	4	6	35	<0.01
interleukin-12-mediated signaling pathway	10	45	5	<0.01
regulation of cellular response to stress	64	734	1.7	<0.01
response to antibiotic	34	317	2.1	<0.01
response to inorganic substance	51	548	1.8	<0.01
negative regulation of endocytosis	12	63	4.1	<0.01
regulation of tolerance induction	6	16	10.5	<0.01
glycolipid catabolic process	6	16	10.5	<0.01
negative regulation of myeloid cell apoptotic process	6	16	10.5	<0.01
negative regulation of macrophage activation	6	16	10.5	<0.01
negative regulation of sequestering of calcium ion	18	124	3	<0.01
regulation of interleukin-2 production	11	54	4.5	<0.01
regulation of ion transport	61	692	1.7	<0.01
protein maturation	38	371	2	<0.01
positive regulation of proteolysis	37	358	2	<0.01
type I interferon signaling pathway	15	93	3.4	<0.01
cellular response to type I interferon	15	93	3.4	<0.01
supramolecular fiber organization	59	665	1.7	<0.01
inositol lipid-mediated signaling	23	182	2.6	<0.01
regulation of coagulation	14	83	3.6	<0.01
ion transport	125	1677	1.5	<0.01
regulation of natural killer cell mediated immunity	10	46	4.9	<0.01
regulation of type 2 immune response	8	30	6.4	<0.01
negative regulation of multi-organism process	22	171	2.6	<0.01
interaction with host	25	207	2.4	<0.01
animal organ development	237	3535	1.3	<0.01
innate immune response activating cell surface receptor signaling pathway	17	115	3.1	<0.01
antimicrobial humoral response	17	115	3.1	<0.01
ferric iron transport	9	38	5.4	<0.01
trivalent inorganic cation transport	9	38	5.4	<0.01
response to protozoan	7	23	7.7	<0.01
regulation of sequestering of calcium ion	18	126	2.9	<0.01
positive regulation of neuron death	15	94	3.3	<0.01
interspecies interaction between organisms	76	919	1.6	<0.01
cellular response to reactive oxygen species	21	160	2.7	<0.01
regulation of regulated secretory pathway	21	160	2.7	<0.01
follicular dendritic cell activation	3	3	Inf	<0.01
antigen processing and presentation of exogenous peptide antigen via MHC class Ib	3	3	Inf	<0.01
Fc receptor mediated inhibitory signaling pathway	3	3	Inf	<0.01
toll-like receptor TLR1:TLR2 signaling pathway	3	3	Inf	<0.01
regulation of neutrophil differentiation	3	3	Inf	<0.01
response to triacyl bacterial lipopeptide	3	3	Inf	<0.01
cellular response to triacyl bacterial lipopeptide	3	3	Inf	<0.01
response to interleukin-8	3	3	Inf	<0.01
cellular response to interleukin-8	3	3	Inf	<0.01
positive regulation of response to macrophage colony-stimulating factor	3	3	Inf	<0.01
positive regulation of cellular response to macrophage colony-stimulating factor stimulus	3	3	Inf	<0.01
regulation of prostaglandin-E synthase activity	3	3	Inf	<0.01
positive regulation of prostaglandin-E synthase activity	3	3	Inf	<0.01
negative regulation of interleukin-12 secretion	3	3	Inf	<0.01
positive regulation of stress-activated protein kinase signaling cascade	22	172	2.6	<0.01
regulation of humoral immune response mediated by circulating immunoglobulin	5	11	14.6	<0.01
detection of molecule of bacterial origin	5	11	14.6	<0.01
natural killer cell chemotaxis	5	11	14.6	<0.01
inflammatory response to wounding	5	11	14.6	<0.01
positive regulation of glial cell migration	5	11	14.6	<0.01
regulation of lipid metabolic process	40	403	2	<0.01
T cell apoptotic process	10	47	4.7	<0.01
programmed necrotic cell death	10	47	4.7	<0.01
NAD biosynthetic process	11	56	4.3	<0.01
positive regulation of small molecule metabolic process	20	150	2.7	<0.01
regulation of vascular smooth muscle cell proliferation	13	75	3.7	<0.01
vascular smooth muscle cell proliferation	13	75	3.7	<0.01
regulation of glial cell migration	6	17	9.6	<0.01
regulation of response to biotic stimulus	19	139	2.8	<0.01
positive regulation of JNK cascade	19	139	2.8	<0.01
sphingolipid catabolic process	8	31	6.1	<0.01
purinergic receptor signaling pathway	8	31	6.1	<0.01
regulation of mast cell degranulation	8	31	6.1	<0.01
positive regulation of erythrocyte differentiation	8	31	6.1	<0.01
system development	312	4844	1.3	<0.01
regulation of autophagy	34	325	2.1	<0.01
L-amino acid transport	12	66	3.9	<0.01
extrinsic apoptotic signaling pathway	26	223	2.3	<0.01
positive regulation of mononuclear cell migration	7	24	7.2	<0.01
sequestering of calcium ion	18	129	2.9	<0.01
regulation of interferon-beta production	10	48	4.6	<0.01
interleukin-6 secretion	10	48	4.6	<0.01
positive regulation of response to cytokine stimulus	11	57	4.2	<0.01
response to type I interferon	15	97	3.2	<0.01
protein complex oligomerization	51	562	1.8	<0.01
lipid storage	12	67	3.8	<0.01
regulation of oxidative stress-induced cell death	12	67	3.8	<0.01
viral life cycle	34	328	2.1	<0.01
negative regulation of phosphate metabolic process	52	577	1.8	<0.01
T cell cytokine production	9	40	5.1	<0.01
JNK cascade	25	213	2.4	<0.01
anatomical structure morphogenesis	186	2699	1.4	<0.01
regulation of natural killer cell activation	8	32	5.8	<0.01
regulation of mast cell activation involved in immune response	8	32	5.8	<0.01
positive regulation of interleukin-6 secretion	8	32	5.8	<0.01
cellular response to organic cyclic compound	49	535	1.8	<0.01
negative regulation of phosphorus metabolic process	52	578	1.8	<0.01
actin nucleation	10	49	4.5	<0.01
negative regulation of oxidative stress-induced cell death	10	49	4.5	<0.01
positive regulation of dendritic cell antigen processing and presentation	4	7	23.3	<0.01
astrocyte cell migration	4	7	23.3	<0.01
regulation of cell adhesion molecule production	4	7	23.3	<0.01
regulation of calcidiol 1-monooxygenase activity	4	7	23.3	<0.01
actin polymerization-dependent cell motility	4	7	23.3	<0.01
positive regulation of humoral immune response	6	18	8.8	<0.01
negative regulation of T cell apoptotic process	6	18	8.8	<0.01
complement receptor mediated signaling pathway	5	12	12.5	<0.01
detection of bacterium	5	12	12.5	<0.01
interleukin-2-mediated signaling pathway	5	12	12.5	<0.01
positive regulation of interleukin-8 biosynthetic process	5	12	12.5	<0.01
regulation of dendritic cell differentiation	5	12	12.5	<0.01
iron ion homeostasis	13	78	3.5	<0.01
activation of protein kinase activity	34	331	2	<0.01
regulation of monocyte chemotaxis	7	25	6.8	<0.01
negative regulation of regulated secretory pathway	7	25	6.8	<0.01
regulation of interleukin-8 secretion	7	25	6.8	<0.01
interferon-beta production	10	50	4.4	<0.01
negative regulation of cellular response to oxidative stress	10	50	4.4	<0.01
interleukin-4 production	8	33	5.6	<0.01
regulation of blood coagulation	13	79	3.5	<0.01
response to decreased oxygen levels	36	360	2	<0.01
positive regulation of muscle cell differentiation	15	100	3.1	<0.01
regulation of phosphatidylinositol 3-kinase signaling	17	122	2.9	<0.01
release of sequestered calcium ion into cytosol	17	122	2.9	<0.01
positive regulation of peptidase activity	23	193	2.4	<0.01
bone remodeling	14	90	3.2	<0.01
entry into host cell	18	134	2.7	<0.01
entry into host	18	134	2.7	<0.01
entry into cell of other organism involved in symbiotic interaction	18	134	2.7	<0.01
entry into other organism involved in symbiotic interaction	18	134	2.7	<0.01
membrane protein ectodomain proteolysis	9	42	4.8	<0.01
regulation of hemostasis	13	80	3.4	<0.01
myeloid cell development	12	70	3.6	<0.01
phosphatidylinositol 3-kinase signaling	19	146	2.6	<0.01
nicotinamide nucleotide biosynthetic process	19	146	2.6	<0.01
pyridine nucleotide biosynthetic process	19	146	2.6	<0.01
response to hypoxia	35	349	2	<0.01
regulation of B cell mediated immunity	10	51	4.3	<0.01
regulation of immunoglobulin mediated immune response	10	51	4.3	<0.01
macrophage migration	10	51	4.3	<0.01
negative regulation of endopeptidase activity	27	244	2.2	<0.01
pyridine-containing compound metabolic process	23	194	2.4	<0.01
regulation of heterotypic cell-cell adhesion	7	26	6.5	<0.01
regulation of B cell receptor signaling pathway	7	26	6.5	<0.01
regulation of oxidative stress-induced neuron death	7	26	6.5	<0.01
modification of morphology or physiology of other organism	20	158	2.6	<0.01
regulation of protein processing	20	158	2.6	<0.01
chronic inflammatory response	6	19	8.1	<0.01
positive regulation of vascular endothelial growth factor receptor signaling pathway	6	19	8.1	<0.01
iron ion transmembrane transport	6	19	8.1	<0.01
regulation of interleukin-2 biosynthetic process	6	19	8.1	<0.01
regulation of interleukin-8 biosynthetic process	6	19	8.1	<0.01
positive regulation of glial cell proliferation	6	19	8.1	<0.01
positive regulation of myoblast fusion	6	19	8.1	<0.01
negative regulation of reactive oxygen species biosynthetic process	8	34	5.4	<0.01
positive regulation of stress-activated MAPK cascade	21	171	2.5	<0.01
homotypic cell-cell adhesion	13	81	3.4	<0.01
positive regulation of response to wounding	12	71	3.6	<0.01
negative regulation of protein phosphorylation	40	420	1.9	<0.01
interleukin-15-mediated signaling pathway	5	13	10.9	<0.01
positive regulation of interleukin-2 biosynthetic process	5	13	10.9	<0.01
negative regulation of bone resorption	5	13	10.9	<0.01
cellular response to interleukin-15	5	13	10.9	<0.01
cellular response to interleukin-2	5	13	10.9	<0.01
positive regulation of vascular smooth muscle cell proliferation	9	43	4.6	<0.01
ceramide metabolic process	14	92	3.2	<0.01
regulation of protein maturation	20	160	2.5	<0.01
membrane invagination	16	114	2.9	<0.01
extracellular matrix organization	36	367	1.9	<0.01
negative regulation of cysteine-type endopeptidase activity involved in apoptotic process	13	82	3.3	<0.01
pyridine-containing compound biosynthetic process	19	149	2.6	<0.01
neuron death in response to oxidative stress	7	27	6.1	<0.01
negative regulation of osteoclast differentiation	7	27	6.1	<0.01
negative regulation of antigen receptor-mediated signaling pathway	7	27	6.1	<0.01
positive regulation of syncytium formation by plasma membrane fusion	7	27	6.1	<0.01
response to angiotensin	7	27	6.1	<0.01
nucleotide-binding oligomerization domain containing signaling pathway	8	35	5.2	<0.01
cellular response to hydrogen peroxide	14	93	3.1	<0.01
regulation of oxidoreductase activity	15	104	3	<0.01
negative regulation of proteolysis	35	355	1.9	<0.01
response to hydrogen peroxide	18	138	2.6	<0.01
astrocyte development	9	44	4.5	<0.01
positive regulation of natural killer cell activation	6	20	7.5	<0.01
regulation of toll-like receptor 4 signaling pathway	6	20	7.5	<0.01
interleukin-8 biosynthetic process	6	20	7.5	<0.01
positive regulation of tumor necrosis factor biosynthetic process	6	20	7.5	<0.01
neutrophil apoptotic process	4	8	17.5	<0.01
regulation of hypersensitivity	4	8	17.5	<0.01
interleukin-23 production	4	8	17.5	<0.01
regulation of interleukin-23 production	4	8	17.5	<0.01
gamma-delta T cell differentiation	4	8	17.5	<0.01
regulation of neutrophil degranulation	4	8	17.5	<0.01
glycosylceramide catabolic process	4	8	17.5	<0.01
positive regulation of T-helper 17 cell differentiation	4	8	17.5	<0.01
proteolysis	130	1814	1.4	<0.01
regulation of intrinsic apoptotic signaling pathway	20	163	2.5	<0.01
response to extracellular stimulus	47	526	1.7	<0.01
transferrin transport	8	36	5	<0.01
nucleotide-binding domain, leucine rich repeat containing receptor signaling pathway	8	36	5	<0.01
pyridine nucleotide metabolic process	22	188	2.3	<0.01
nicotinamide nucleotide metabolic process	22	188	2.3	<0.01
negative regulation of protein transport	22	188	2.3	<0.01
negative regulation of signaling receptor activity	10	54	4	<0.01
regulation of cytoskeleton organization	47	527	1.7	<0.01
phagosome acidification	7	28	5.8	<0.01
fatty acid derivative biosynthetic process	14	95	3	<0.01
plasma membrane invagination	15	106	2.9	<0.01
positive regulation of gliogenesis	12	74	3.4	<0.01
type IIa hypersensitivity	3	4	52.4	<0.01
regulation of type IIa hypersensitivity	3	4	52.4	<0.01
B-1 B cell homeostasis	3	4	52.4	<0.01
type II hypersensitivity	3	4	52.4	<0.01
regulation of type II hypersensitivity	3	4	52.4	<0.01
tryptophan transport	3	4	52.4	<0.01
protection from natural killer cell mediated cytotoxicity	3	4	52.4	<0.01
circulatory system development	87	1133	1.5	<0.01
regulation of macrophage cytokine production	5	14	9.7	<0.01
negative regulation of interferon-beta production	5	14	9.7	<0.01
positive regulation of T cell apoptotic process	5	14	9.7	<0.01
response to interleukin-2	5	14	9.7	<0.01
regulation of integrin-mediated signaling pathway	5	14	9.7	<0.01
epithelial cell migration	33	333	1.9	<0.01
amino acid transmembrane transport	13	85	3.2	<0.01
response to fatty acid	13	85	3.2	<0.01
viral process	67	826	1.6	<0.01
carbohydrate metabolic process	53	618	1.7	<0.01
acute inflammatory response to antigenic stimulus	6	21	7	<0.01
purinergic nucleotide receptor signaling pathway	6	21	7	<0.01
negative regulation of cytokine production involved in inflammatory response	6	21	7	<0.01
positive regulation of tumor necrosis factor secretion	6	21	7	<0.01
macroautophagy	30	294	2	<0.01
interleukin-17 production	8	37	4.8	<0.01
positive regulation of substrate adhesion-dependent cell spreading	8	37	4.8	<0.01
regulation of macrophage migration	8	37	4.8	<0.01
regulation of extrinsic apoptotic signaling pathway	19	154	2.5	<0.01
negative regulation of peptidase activity	27	255	2.1	<0.01
symbiont process	70	875	1.6	<0.01
positive regulation of phosphatidylinositol 3-kinase signaling	13	86	3.1	<0.01
protein homooligomerization	34	349	1.9	<0.01
phagocytosis, engulfment	14	97	3	<0.01
modulation by host of viral process	7	29	5.6	<0.01
epithelium migration	33	336	1.9	<0.01
negative regulation of protein kinase activity	25	230	2.2	<0.01
negative regulation of establishment of protein localization	22	192	2.3	<0.01
positive regulation of endothelial cell migration	16	120	2.7	<0.01
amino acid transport	18	144	2.5	<0.01
positive regulation of lipid metabolic process	18	144	2.5	<0.01
calcium ion transport into cytosol	19	156	2.4	<0.01
anatomical structure development	366	5899	1.2	<0.01
response to fungus	9	47	4.2	<0.01
collagen catabolic process	9	47	4.2	<0.01
T cell selection	9	47	4.2	<0.01
regulation of hormone metabolic process	8	38	4.7	<0.01
macrophage chemotaxis	8	38	4.7	<0.01
viral entry into host cell	16	121	2.7	<0.01
positive regulation of type I interferon production	12	77	3.2	<0.01
negative regulation of MAP kinase activity	12	77	3.2	<0.01
cytosolic calcium ion transport	20	169	2.4	<0.01
marginal zone B cell differentiation	4	9	14	<0.01
hypersensitivity	4	9	14	<0.01
negative regulation of antigen processing and presentation	4	9	14	<0.01
positive regulation of antigen processing and presentation	4	9	14	<0.01
regulation of germinal center formation	4	9	14	<0.01
regulation of T cell tolerance induction	4	9	14	<0.01
regulation of activation of Janus kinase activity	4	9	14	<0.01
regulation of isomerase activity	4	9	14	<0.01
positive regulation of isomerase activity	4	9	14	<0.01
negative regulation of toll-like receptor 4 signaling pathway	4	9	14	<0.01
interleukin-9-mediated signaling pathway	4	9	14	<0.01
interleukin-12 biosynthetic process	4	9	14	<0.01
regulation of interleukin-12 biosynthetic process	4	9	14	<0.01
cell adhesion molecule production	4	9	14	<0.01
regulation of vitamin D biosynthetic process	4	9	14	<0.01
positive regulation of macrophage cytokine production	4	9	14	<0.01
regulation of nucleotide-binding oligomerization domain containing signaling pathway	4	9	14	<0.01
cellular response to interleukin-9	4	9	14	<0.01
regulation of natural killer cell chemotaxis	4	9	14	<0.01
regulation of granulocyte differentiation	5	15	8.8	<0.01
activation of Janus kinase activity	5	15	8.8	<0.01
regulation of chemokine biosynthetic process	5	15	8.8	<0.01
negative regulation of bone remodeling	5	15	8.8	<0.01
regulation of vasoconstriction	10	57	3.7	<0.01
negative regulation of viral process	14	99	2.9	<0.01
cellular process	917	16412	1.5	<0.01
sphingolipid metabolic process	19	158	2.4	<0.01
regulation of viral process	23	208	2.2	<0.01
regulation of striated muscle cell differentiation	15	111	2.7	<0.01
regulation of epithelial cell migration	28	274	2	<0.01
regulation of T cell receptor signaling pathway	8	39	4.5	<0.01
drug metabolic process	66	825	1.6	<0.01
tissue migration	33	342	1.9	<0.01
developmental process	388	6308	1.2	<0.01
antimicrobial humoral immune response mediated by antimicrobial peptide	11	68	3.4	<0.01
regulation of JNK cascade	21	184	2.3	<0.01
cellular response to endogenous stimulus	101	1375	1.4	<0.01
gliogenesis	29	289	2	<0.01
regulation of T cell cytokine production	7	31	5.1	<0.01
wound healing, spreading of cells	7	31	5.1	<0.01
epiboly involved in wound healing	7	31	5.1	<0.01
glial cell migration	9	49	3.9	<0.01
glial cell proliferation	9	49	3.9	<0.01
carbohydrate catabolic process	22	198	2.2	<0.01
CD8-positive, alpha-beta T cell activation	6	23	6.2	<0.01
regulation of membrane protein ectodomain proteolysis	6	23	6.2	<0.01
amino acid import across plasma membrane	6	23	6.2	<0.01
regulation of cellular catabolic process	68	860	1.5	<0.01
regulation of stress-activated protein kinase signaling cascade	25	237	2.1	<0.01
regulation of myotube differentiation	10	59	3.6	<0.01
negative regulation of viral genome replication	10	59	3.6	<0.01
platelet aggregation	10	59	3.6	<0.01
positive regulation of wound healing	10	59	3.6	<0.01
vacuole organization	19	161	2.4	<0.01
regulation of bone resorption	8	40	4.4	<0.01
organic acid transport	32	332	1.9	<0.01
carboxylic acid transport	32	332	1.9	<0.01
regulation of tissue remodeling	12	80	3.1	<0.01
neutrophil homeostasis	5	16	8	<0.01
regulation of inositol phosphate biosynthetic process	5	16	8	<0.01
macrophage cytokine production	5	16	8	<0.01
positive regulation of icosanoid secretion	5	16	8	<0.01
positive regulation of heterotypic cell-cell adhesion	5	16	8	<0.01
chemokine biosynthetic process	5	16	8	<0.01
chemokine metabolic process	5	16	8	<0.01
positive regulation of endopeptidase activity	20	174	2.3	<0.01
negative regulation of kinase activity	26	252	2	<0.01
negative regulation of transferase activity	28	279	2	<0.01
calcium ion transmembrane import into cytosol	17	138	2.5	<0.01
positive regulation of anion transport	9	50	3.9	<0.01
cellular iron ion homeostasis	10	60	3.5	<0.01
positive regulation of phosphatidylinositol 3-kinase activity	7	32	4.9	<0.01
response to mineralocorticoid	7	32	4.9	<0.01
epiboly	7	32	4.9	<0.01
regulation of tumor necrosis factor secretion	7	32	4.9	<0.01
fever generation	4	10	11.7	<0.01
establishment of T cell polarity	4	10	11.7	<0.01
T cell activation via T cell receptor contact with antigen bound to MHC molecule on antigen presenting cell	4	10	11.7	<0.01
negative regulation of B cell mediated immunity	4	10	11.7	<0.01
negative regulation of immunoglobulin mediated immune response	4	10	11.7	<0.01
positive regulation of prostaglandin secretion	4	10	11.7	<0.01
interleukin-18 production	4	10	11.7	<0.01
response to lipoteichoic acid	4	10	11.7	<0.01
response to interleukin-9	4	10	11.7	<0.01
cellular response to lipoteichoic acid	4	10	11.7	<0.01
interleukin-12 secretion	4	10	11.7	<0.01
positive regulation of T-helper 17 type immune response	4	10	11.7	<0.01
positive regulation of cellular component biogenesis	46	536	1.7	<0.01
regulation of inflammatory response to antigenic stimulus	6	24	5.8	<0.01
regulation of lung blood pressure	3	5	26.2	<0.01
positive regulation of interleukin-23 production	3	5	26.2	<0.01
regulation of mast cell cytokine production	3	5	26.2	<0.01
negative regulation of toll-like receptor 2 signaling pathway	3	5	26.2	<0.01
regulation of gamma-delta T cell differentiation	3	5	26.2	<0.01
monocyte aggregation	3	5	26.2	<0.01
cellular response to peptidoglycan	3	5	26.2	<0.01
positive regulation of apoptotic process involved in morphogenesis	3	5	26.2	<0.01
negative regulation of neutrophil activation	3	5	26.2	<0.01
regulation of response to macrophage colony-stimulating factor	3	5	26.2	<0.01
regulation of cellular response to macrophage colony-stimulating factor stimulus	3	5	26.2	<0.01
positive regulation of microglial cell migration	3	5	26.2	<0.01
regulation of eosinophil migration	3	5	26.2	<0.01
endothelial cell migration	26	255	2	<0.01
response to alcohol	24	229	2.1	<0.01
cellular response to insulin stimulus	23	216	2.1	<0.01
regulation of small molecule metabolic process	40	452	1.7	<0.01
positive regulation of immunoglobulin production	8	42	4.1	<0.01
response to ketone	21	191	2.2	<0.01
insulin receptor signaling pathway	17	141	2.4	<0.01
positive regulation of interleukin-17 production	5	17	7.3	<0.01
regulation of T-helper 17 cell differentiation	5	17	7.3	<0.01
regulation of interleukin-17 production	7	33	4.7	<0.01
negative regulation of interferon-gamma production	7	33	4.7	<0.01
negative regulation of exocytosis	7	33	4.7	<0.01
regulation of catabolic process	74	968	1.5	<0.01
zymogen activation	9	52	3.7	<0.01
p38MAPK cascade	9	52	3.7	<0.01
icosanoid biosynthetic process	9	52	3.7	<0.01
membrane lipid metabolic process	22	205	2.1	<0.01
regulation of cell morphogenesis	42	483	1.7	<0.01
negative regulation of cytokine production involved in immune response	6	25	5.5	<0.01
execution phase of apoptosis	12	84	2.9	<0.01
tube development	81	1081	1.4	<0.01
oxidoreduction coenzyme metabolic process	22	206	2.1	<0.01
epithelial cell apoptotic process	14	107	2.6	<0.01
cellular response to hormone stimulus	56	694	1.6	<0.01
enzyme linked receptor protein signaling pathway	78	1035	1.5	<0.01
negative regulation of calcium ion transport	10	63	3.3	<0.01
positive regulation of organic acid transport	7	34	4.5	<0.01
positive T cell selection	7	34	4.5	<0.01
response to dsRNA	9	53	3.6	<0.01
positive regulation of regulated secretory pathway	9	53	3.6	<0.01
natural killer cell activation	12	85	2.9	<0.01
coenzyme metabolic process	36	400	1.8	<0.01
establishment of lymphocyte polarity	4	11	10	<0.01
histamine secretion	4	11	10	<0.01
T cell tolerance induction	4	11	10	<0.01
negative regulation of immunoglobulin production	4	11	10	<0.01
regulation of prostaglandin secretion	4	11	10	<0.01
negative regulation by host of viral process	4	11	10	<0.01
negative thymic T cell selection	4	11	10	<0.01
type I interferon biosynthetic process	4	11	10	<0.01
regulation of T-helper 2 cell differentiation	4	11	10	<0.01
positive regulation of immunoglobulin secretion	4	11	10	<0.01
response to interleukin-18	4	11	10	<0.01
regulation of osteoclast development	4	11	10	<0.01
cellular monovalent inorganic cation homeostasis	14	108	2.6	<0.01
negative regulation of protein modification process	50	607	1.6	<0.01
regulation of B cell apoptotic process	5	18	6.7	<0.01
myeloid dendritic cell differentiation	5	18	6.7	<0.01
negative regulation of nitric oxide biosynthetic process	5	18	6.7	<0.01
positive regulation of monocyte chemotaxis	5	18	6.7	<0.01
negative regulation of response to reactive oxygen species	5	18	6.7	<0.01
negative regulation of hydrogen peroxide-induced cell death	5	18	6.7	<0.01
negative regulation of nitric oxide metabolic process	5	18	6.7	<0.01
positive regulation of fatty acid transport	5	18	6.7	<0.01
negative regulation of cellular response to drug	5	18	6.7	<0.01
regulation of calcium-mediated signaling	13	97	2.7	<0.01
regulation of stress-activated MAPK cascade	24	235	2	<0.01
regulation of symbiosis, encompassing mutualism through parasitism	23	222	2	<0.01
regulation of lamellipodium organization	8	44	3.9	<0.01
amino acid import	6	26	5.3	<0.01
extrinsic apoptotic signaling pathway via death domain receptors	12	86	2.8	<0.01
modification by host of symbiont morphology or physiology	11	75	3	<0.01
response to organophosphorus	16	133	2.4	<0.01
regulation of GTPase activity	40	461	1.7	<0.01
defense response to fungus	7	35	4.4	<0.01
regulation of response to reactive oxygen species	7	35	4.4	<0.01
tumor necrosis factor secretion	7	35	4.4	<0.01
regulation of muscle cell differentiation	19	171	2.2	<0.01
regulation of pH	13	98	2.7	<0.01
cellular response to extracellular stimulus	26	264	1.9	<0.01
glycosphingolipid metabolic process	10	65	3.2	<0.01
extracellular structure organization	37	419	1.7	<0.01
viral genome replication	15	122	2.5	<0.01
regulation of ossification	21	198	2.1	<0.01
negative regulation of type I interferon production	8	45	3.8	<0.01
regulation of phosphatidylinositol 3-kinase activity	9	55	3.4	<0.01
response to nutrient levels	42	494	1.6	<0.01
polyol metabolic process	15	123	2.4	<0.01
regulation of endothelial cell migration	22	212	2	<0.01
regulation of cell-substrate adhesion	22	212	2	<0.01
muscle cell apoptotic process	12	88	2.8	<0.01
positive regulation of exocytosis	12	88	2.8	<0.01
cell morphogenesis	77	1033	1.4	<0.01
prostaglandin biosynthetic process	6	27	5	<0.01
regulation of T-helper 1 type immune response	6	27	5	<0.01
NADH regeneration	6	27	5	<0.01
regulation of interleukin-4 production	6	27	5	<0.01
positive regulation of monooxygenase activity	6	27	5	<0.01
positive regulation of macrophage activation	6	27	5	<0.01
prostanoid biosynthetic process	6	27	5	<0.01
canonical glycolysis	6	27	5	<0.01
glucose catabolic process to pyruvate	6	27	5	<0.01
connective tissue replacement involved in inflammatory response wound healing	3	6	17.5	<0.01
positive regulation of T cell tolerance induction	3	6	17.5	<0.01
negative regulation of cytokine secretion involved in immune response	3	6	17.5	<0.01
positive regulation of hypersensitivity	3	6	17.5	<0.01
negative regulation of humoral immune response mediated by circulating immunoglobulin	3	6	17.5	<0.01
regulation of systemic arterial blood pressure by endothelin	3	6	17.5	<0.01
positive regulation of prostaglandin biosynthetic process	3	6	17.5	<0.01
activation of phospholipase D activity	3	6	17.5	<0.01
interleukin-10 biosynthetic process	3	6	17.5	<0.01
regulation of interleukin-10 biosynthetic process	3	6	17.5	<0.01
interferon-alpha biosynthetic process	3	6	17.5	<0.01
regulation of interferon-alpha biosynthetic process	3	6	17.5	<0.01
response to bacterial lipopeptide	3	6	17.5	<0.01
regulation of nucleotide-binding oligomerization domain containing 2 signaling pathway	3	6	17.5	<0.01
cellular response to bacterial lipoprotein	3	6	17.5	<0.01
cellular response to bacterial lipopeptide	3	6	17.5	<0.01
positive regulation of glomerular mesangial cell proliferation	3	6	17.5	<0.01
regulation of protein tyrosine phosphatase activity	3	6	17.5	<0.01
positive regulation of apoptotic process involved in development	3	6	17.5	<0.01
vesicle fusion with endoplasmic reticulum-Golgi intermediate compartment (ERGIC) membrane	3	6	17.5	<0.01
negative regulation of macrophage apoptotic process	3	6	17.5	<0.01
negative regulation of dendritic cell differentiation	3	6	17.5	<0.01
positive regulation of lipid kinase activity	7	36	4.2	<0.01
alpha-beta T cell lineage commitment	5	19	6.2	<0.01
positive regulation of T cell cytokine production	5	19	6.2	<0.01
regulation of icosanoid secretion	5	19	6.2	<0.01
podosome assembly	5	19	6.2	<0.01
stimulatory C-type lectin receptor signaling pathway	14	112	2.5	<0.01
syncytium formation by plasma membrane fusion	9	56	3.4	<0.01
cellular response to fatty acid	9	56	3.4	<0.01
cell-cell fusion	9	56	3.4	<0.01
positive regulation of inflammatory response to antigenic stimulus	4	12	8.7	<0.01
response to macrophage colony-stimulating factor	4	12	8.7	<0.01
cellular response to macrophage colony-stimulating factor stimulus	4	12	8.7	<0.01
vitamin D biosynthetic process	4	12	8.7	<0.01
negative T cell selection	4	12	8.7	<0.01
positive regulation of chemokine biosynthetic process	4	12	8.7	<0.01
histamine transport	4	12	8.7	<0.01
branching involved in labyrinthine layer morphogenesis	4	12	8.7	<0.01
vascular wound healing	4	12	8.7	<0.01
regulation of thymocyte apoptotic process	4	12	8.7	<0.01
leukocyte aggregation	4	12	8.7	<0.01
macrophage apoptotic process	4	12	8.7	<0.01
T-helper 17 cell lineage commitment	4	12	8.7	<0.01
hepatocyte apoptotic process	4	12	8.7	<0.01
regulation of viral life cycle	17	149	2.3	<0.01
positive regulation of cysteine-type endopeptidase activity	17	149	2.3	<0.01
positive regulation of muscle contraction	8	46	3.7	<0.01
cellular response to oxygen levels	23	228	2	<0.01
fatty acid derivative metabolic process	18	163	2.2	0.01
regulation of actin cytoskeleton reorganization	7	37	4.1	0.01
positive regulation of organelle organization	50	620	1.6	0.01
regulation of cellular pH	12	90	2.7	0.01
negative regulation of lipid metabolic process	12	90	2.7	0.01
regulation of cellular extravasation	6	28	4.8	0.01
regulation of B cell differentiation	6	28	4.8	0.01
glycolytic process through fructose-6-phosphate	6	28	4.8	0.01
glycolytic process through glucose-6-phosphate	6	28	4.8	0.01
interleukin-6-mediated signaling pathway	6	28	4.8	0.01
positive regulation of alcohol biosynthetic process	6	28	4.8	0.01
negative regulation of response to drug	6	28	4.8	0.01
glycolytic process	14	114	2.5	0.01
negative regulation of response to biotic stimulus	8	47	3.6	0.01
positive regulation of phospholipid metabolic process	8	47	3.6	0.01
positive regulation of cell growth	18	164	2.2	0.01
response to acid chemical	31	341	1.8	0.01
negative regulation of catabolic process	28	299	1.8	0.01
positive regulation of T-helper 1 type immune response	5	20	5.8	0.01
glycosylceramide metabolic process	5	20	5.8	0.01
response to muramyl dipeptide	5	20	5.8	0.01
negative regulation of tissue remodeling	5	20	5.8	0.01
eosinophil chemotaxis	5	20	5.8	0.01
nitric-oxide synthase biosynthetic process	5	20	5.8	0.01
regulation of nitric-oxide synthase biosynthetic process	5	20	5.8	0.01
interferon-gamma secretion	5	20	5.8	0.01
negative regulation of oxidative stress-induced neuron death	5	20	5.8	0.01
regulation of T-helper 17 type immune response	5	20	5.8	0.01
hexose biosynthetic process	12	91	2.7	0.011
activation of MAPK activity	17	152	2.2	0.011
endothelium development	15	127	2.4	0.011
cellular component morphogenesis	83	1141	1.4	0.011
ATP generation from ADP	14	115	2.4	0.011
syncytium formation	9	58	3.2	0.011
interaction with symbiont	11	80	2.8	0.011
exocytic process	11	80	2.8	0.011
negative regulation of protein serine/threonine kinase activity	16	140	2.3	0.011
positive regulation of ion transport	26	273	1.9	0.011
negative regulation of ion transport	17	153	2.2	0.011
carbohydrate derivative catabolic process	20	192	2	0.011
regulation of bone remodeling	8	48	3.5	0.011
negative regulation of MAPK cascade	19	179	2.1	0.011
organophosphate catabolic process	24	246	1.9	0.011
positive regulation of GTPase activity	34	388	1.7	0.012
regulation of acute inflammatory response to antigenic stimulus	4	13	7.8	0.012
oligosaccharide catabolic process	4	13	7.8	0.012
regulation of vitamin metabolic process	4	13	7.8	0.012
positive regulation of pseudopodium assembly	4	13	7.8	0.012
negative regulation of leukocyte degranulation	4	13	7.8	0.012
L-glutamate import across plasma membrane	4	13	7.8	0.012
membrane fusion	17	154	2.2	0.012
positive regulation of lipid localization	11	81	2.8	0.012
negative regulation of binding	18	167	2.1	0.012
regulation of tumor necrosis factor-mediated signaling pathway	9	59	3.2	0.012
negative regulation of T cell proliferation	9	59	3.2	0.012
regulation of sprouting angiogenesis	14	117	2.4	0.012
cell-matrix adhesion	22	221	1.9	0.013
negative regulation of I-kappaB kinase/NF-kappaB signaling	8	49	3.4	0.013
negative regulation of bone mineralization	5	21	5.5	0.013
ovulation	5	21	5.5	0.013
labyrinthine layer morphogenesis	5	21	5.5	0.013
positive regulation of lipid biosynthetic process	11	82	2.7	0.013
wound healing involved in inflammatory response	3	7	13.1	0.013
positive regulation of natural killer cell cytokine production	3	7	13.1	0.013
positive regulation of activation of Janus kinase activity	3	7	13.1	0.013
pantothenate metabolic process	3	7	13.1	0.013
positive regulation of fever generation	3	7	13.1	0.013
response to bacterial lipoprotein	3	7	13.1	0.013
mast cell cytokine production	3	7	13.1	0.013
regulation of neutrophil apoptotic process	3	7	13.1	0.013
positive regulation of NAD(P)H oxidase activity	3	7	13.1	0.013
negative regulation of MyD88-independent toll-like receptor signaling pathway	3	7	13.1	0.013
'de novo' NAD biosynthetic process from tryptophan	3	7	13.1	0.013
'de novo' NAD biosynthetic process	3	7	13.1	0.013
response to interleukin-3	3	7	13.1	0.013
cellular response to interleukin-3	3	7	13.1	0.013
eosinophil activation	3	7	13.1	0.013
positive regulation of interleukin-12 biosynthetic process	3	7	13.1	0.013
positive regulation of T-helper 2 cell differentiation	3	7	13.1	0.013
negative regulation of B cell receptor signaling pathway	3	7	13.1	0.013
regulation of vascular wound healing	3	7	13.1	0.013
negative regulation of microglial cell activation	3	7	13.1	0.013
microglial cell migration	3	7	13.1	0.013
regulation of microglial cell migration	3	7	13.1	0.013
pyruvate biosynthetic process	14	118	2.4	0.013
negative regulation of cellular component organization	56	724	1.5	0.013
lysosome organization	9	60	3.1	0.013
lytic vacuole organization	9	60	3.1	0.013
cofactor biosynthetic process	29	320	1.8	0.013
negative regulation of NIK/NF-kappaB signaling	6	30	4.4	0.013
positive regulation of cytokine-mediated signaling pathway	8	50	3.3	0.014
regulation of neuron apoptotic process	21	210	2	0.014
regulation of viral genome replication	12	95	2.5	0.014
regulation of cellular localization	67	900	1.4	0.014
ceramide biosynthetic process	9	61	3	0.015
negative regulation of reactive oxygen species metabolic process	9	61	3	0.015
regulation of pseudopodium assembly	4	14	7	0.015
prostaglandin secretion	4	14	7	0.015
NLRP3 inflammasome complex assembly	4	14	7	0.015
positive regulation of regulatory T cell differentiation	4	14	7	0.015
L-glutamate import	4	14	7	0.015
JAK-STAT cascade involved in growth hormone signaling pathway	4	14	7	0.015
regulation of muscle cell apoptotic process	11	84	2.6	0.015
regulation of intracellular pH	11	84	2.6	0.015
regulation of interleukin-13 production	5	22	5.1	0.015
azole transport	5	22	5.1	0.015
regulation of macrophage differentiation	5	22	5.1	0.015
positive regulation of antigen receptor-mediated signaling pathway	5	22	5.1	0.015
angiogenesis involved in wound healing	5	22	5.1	0.015
G protein-coupled receptor signaling pathway, coupled to cyclic nucleotide second messenger	24	253	1.8	0.015
regulation of platelet activation	6	31	4.2	0.016
regulation of regulatory T cell differentiation	6	31	4.2	0.016
positive regulation of smooth muscle contraction	6	31	4.2	0.016
negative regulation of G protein-coupled receptor signaling pathway	8	51	3.3	0.016
positive regulation of cell-substrate adhesion	14	121	2.3	0.016
regulation of monooxygenase activity	9	62	3	0.016
negative regulation of hydrolase activity	38	457	1.6	0.016
myoblast fusion	7	41	3.6	0.016
negative regulation of protein processing	7	41	3.6	0.016
establishment of endothelial barrier	7	41	3.6	0.016
negative regulation of protein maturation	7	41	3.6	0.016
carbohydrate biosynthetic process	21	213	1.9	0.016
endothelial cell differentiation	13	109	2.4	0.016
liposaccharide metabolic process	13	109	2.4	0.016
organic acid transmembrane transport	15	134	2.2	0.016
carboxylic acid transmembrane transport	15	134	2.2	0.016
negative regulation of viral life cycle	11	85	2.6	0.016
monosaccharide biosynthetic process	12	97	2.5	0.017
positive regulation of calcium ion transport	14	122	2.3	0.017
polyol biosynthetic process	10	74	2.7	0.017
cellular response to abiotic stimulus	29	327	1.7	0.018
cellular response to environmental stimulus	29	327	1.7	0.018
unsaturated fatty acid biosynthetic process	8	52	3.2	0.018
ruffle organization	8	52	3.2	0.018
negative regulation of peptidyl-tyrosine phosphorylation	8	52	3.2	0.018
regulation of substrate adhesion-dependent cell spreading	8	52	3.2	0.018
modification of morphology or physiology of other organism involved in symbiotic interaction	13	110	2.4	0.018
response to purine-containing compound	16	148	2.1	0.018
Fc-epsilon receptor signaling pathway	16	148	2.1	0.018
regulation of receptor-mediated endocytosis	12	98	2.4	0.018
positive regulation of intracellular transport	21	215	1.9	0.018
regulation of cellular component biogenesis	69	942	1.4	0.018
positive regulation of multi-organism process	19	188	2	0.018
regulation of lamellipodium assembly	6	32	4	0.018
regulation of system process	47	597	1.5	0.018
L-glutamate transmembrane transport	5	23	4.9	0.018
negative regulation of interleukin-8 production	5	23	4.9	0.018
positive regulation of interleukin-4 production	5	23	4.9	0.018
G protein-coupled purinergic receptor signaling pathway	5	23	4.9	0.018
negative regulation of lipid catabolic process	5	23	4.9	0.018
prostanoid metabolic process	7	42	3.5	0.018
prostaglandin metabolic process	7	42	3.5	0.018
inositol phosphate biosynthetic process	7	42	3.5	0.018
cellular response to amyloid-beta	7	42	3.5	0.018
catabolic process	167	2576	1.3	0.018
vasoconstriction	10	75	2.7	0.019
coenzyme biosynthetic process	24	258	1.8	0.019
natural killer cell cytokine production	3	8	10.5	0.019
regulation of natural killer cell cytokine production	3	8	10.5	0.019
positive regulation of acute inflammatory response to antigenic stimulus	3	8	10.5	0.019
regulation of vascular smooth muscle contraction	3	8	10.5	0.019
lysosomal lumen acidification	3	8	10.5	0.019
negative regulation of granulocyte differentiation	3	8	10.5	0.019
positive regulation of granulocyte differentiation	3	8	10.5	0.019
regulation of fever generation	3	8	10.5	0.019
regulation of MyD88-independent toll-like receptor signaling pathway	3	8	10.5	0.019
interleukin-18-mediated signaling pathway	3	8	10.5	0.019
monocyte extravasation	3	8	10.5	0.019
interleukin-21-mediated signaling pathway	3	8	10.5	0.019
negative regulation by host of viral genome replication	3	8	10.5	0.019
interferon-beta biosynthetic process	3	8	10.5	0.019
regulation of interferon-beta biosynthetic process	3	8	10.5	0.019
actin filament network formation	3	8	10.5	0.019
membrane disruption in other organism	3	8	10.5	0.019
negative regulation of cardiac muscle contraction	3	8	10.5	0.019
cellular response to interleukin-18	3	8	10.5	0.019
response to interleukin-21	3	8	10.5	0.019
cellular response to interleukin-21	3	8	10.5	0.019
positive regulation of cell proliferation involved in kidney development	3	8	10.5	0.019
positive regulation of bone development	3	8	10.5	0.019
regulation of interleukin-12 secretion	3	8	10.5	0.019
positive regulation of unsaturated fatty acid biosynthetic process	3	8	10.5	0.019
positive regulation of macrophage chemotaxis	4	15	6.4	0.019
basic amino acid transport	4	15	6.4	0.019
positive regulation of interleukin-13 production	4	15	6.4	0.019
fat-soluble vitamin biosynthetic process	4	15	6.4	0.019
MHC class II biosynthetic process	4	15	6.4	0.019
positive regulation of membrane protein ectodomain proteolysis	4	15	6.4	0.019
positive regulation of nitric-oxide synthase biosynthetic process	4	15	6.4	0.019
regulation of podosome assembly	4	15	6.4	0.019
positive regulation of chemokine secretion	4	15	6.4	0.019
connective tissue replacement	4	15	6.4	0.019
regulation of CD8-positive, alpha-beta T cell activation	4	15	6.4	0.019
regulation of phospholipid metabolic process	11	87	2.5	0.019
response to amyloid-beta	8	53	3.1	0.019
regulation of lipid kinase activity	9	64	2.9	0.019
sprouting angiogenesis	17	163	2	0.019
response to nutrient	21	217	1.9	0.019
purine nucleoside diphosphate metabolic process	15	137	2.2	0.019
purine ribonucleoside diphosphate metabolic process	15	137	2.2	0.019
positive regulation of cellular catabolic process	31	360	1.7	0.02
collagen metabolic process	13	112	2.3	0.02
regulation of cellular ketone metabolic process	18	177	2	0.02
substrate adhesion-dependent cell spreading	12	100	2.4	0.02
intrinsic apoptotic signaling pathway in response to oxidative stress	7	43	3.4	0.02
cortical actin cytoskeleton organization	7	43	3.4	0.02
positive regulation of calcium-mediated signaling	7	43	3.4	0.02
ADP metabolic process	14	125	2.2	0.02
positive regulation of natural killer cell mediated immunity	6	33	3.9	0.02
MyD88-independent toll-like receptor signaling pathway	6	33	3.9	0.02
granulocyte differentiation	6	33	3.9	0.02
response to sterol	6	33	3.9	0.02
regulatory T cell differentiation	6	33	3.9	0.02
alpha-beta T cell proliferation	6	33	3.9	0.02
regulation of muscle system process	23	246	1.8	0.02
gluconeogenesis	11	88	2.5	0.02
negative regulation of NF-kappaB transcription factor activity	11	88	2.5	0.02
purine nucleoside monophosphate biosynthetic process	18	178	2	0.021
purine ribonucleoside monophosphate biosynthetic process	18	178	2	0.021
response to amino acid	13	113	2.3	0.021
cellular response to nutrient levels	22	233	1.8	0.021
B cell apoptotic process	5	24	4.6	0.021
vascular smooth muscle contraction	5	24	4.6	0.021
membrane raft organization	5	24	4.6	0.021
toll-like receptor 9 signaling pathway	5	24	4.6	0.021
regulation of bone development	5	24	4.6	0.021
regulation of hydrogen peroxide-induced cell death	5	24	4.6	0.021
cellular response to angiotensin	5	24	4.6	0.021
ossification	33	392	1.6	0.021
actin cytoskeleton reorganization	12	101	2.4	0.021
ribonucleoside diphosphate metabolic process	15	139	2.1	0.021
multi-multicellular organism process	21	220	1.9	0.022
fat cell differentiation	21	220	1.9	0.022
purine ribonucleoside triphosphate biosynthetic process	17	166	2	0.022
regulation of lipid biosynthetic process	19	193	1.9	0.022
positive regulation of protein dephosphorylation	7	44	3.3	0.022
amyloid precursor protein catabolic process	7	44	3.3	0.022
positive regulation of intracellular protein transport	16	153	2.1	0.023
regulation of blood pressure	18	180	2	0.023
organ or tissue specific immune response	6	34	3.8	0.023
regulation of glial cell proliferation	6	34	3.8	0.023
positive regulation of ATP biosynthetic process	6	34	3.8	0.023
regulation of epithelial cell proliferation	31	365	1.6	0.023
positive regulation of cell development	43	546	1.5	0.023
T-helper cell lineage commitment	4	16	5.8	0.023
regulation of cytokine secretion involved in immune response	4	16	5.8	0.023
positive regulation of T cell chemotaxis	4	16	5.8	0.023
pseudopodium assembly	4	16	5.8	0.023
regulation of synaptic transmission, dopaminergic	4	16	5.8	0.023
granulocyte macrophage colony-stimulating factor production	4	16	5.8	0.023
cell-cell adhesion mediated by integrin	4	16	5.8	0.023
modulation by host of viral genome replication	4	16	5.8	0.023
chaperone-mediated autophagy	4	16	5.8	0.023
regulation of sphingolipid biosynthetic process	4	16	5.8	0.023
regulation of membrane lipid metabolic process	4	16	5.8	0.023
regulation of ceramide biosynthetic process	4	16	5.8	0.023
regulation of muscle contraction	17	167	2	0.023
purine nucleoside triphosphate biosynthetic process	17	167	2	0.023
cellular response to acid chemical	20	208	1.9	0.023
monovalent inorganic cation homeostasis	16	154	2	0.024
small molecule biosynthetic process	59	798	1.4	0.024
sensory perception of pain	12	103	2.3	0.024
negative regulation of DNA-binding transcription factor activity	17	168	2	0.025
interleukin-13 production	5	25	4.4	0.025
regulation of homotypic cell-cell adhesion	5	25	4.4	0.025
long-chain fatty-acyl-CoA metabolic process	5	25	4.4	0.025
positive regulation of response to biotic stimulus	7	45	3.2	0.025
endodermal cell differentiation	7	45	3.2	0.025
positive regulation of ATP metabolic process	7	45	3.2	0.025
regulation of ERBB signaling pathway	11	91	2.4	0.025
ATP biosynthetic process	16	155	2	0.025
killing of cells of other organism	8	56	2.9	0.025
disruption of cells of other organism	8	56	2.9	0.025
ameboidal-type cell migration	36	443	1.6	0.025
osteoclast proliferation	3	9	8.7	0.025
glucosylceramide metabolic process	3	9	8.7	0.025
neutrophil differentiation	3	9	8.7	0.025
regulation of natural killer cell proliferation	3	9	8.7	0.025
regulation of toll-like receptor 3 signaling pathway	3	9	8.7	0.025
actin crosslink formation	3	9	8.7	0.025
multicellular organismal iron ion homeostasis	3	9	8.7	0.025
cellular response to muramyl dipeptide	3	9	8.7	0.025
cellular response to nicotine	3	9	8.7	0.025
regulation of glomerular mesangial cell proliferation	3	9	8.7	0.025
positive regulation of vascular associated smooth muscle cell apoptotic process	3	9	8.7	0.025
regulation of interleukin-10 secretion	3	9	8.7	0.025
establishment or maintenance of cell polarity	20	210	1.9	0.026
neuron apoptotic process	22	238	1.8	0.026
bone cell development	6	35	3.6	0.026
intrinsic apoptotic signaling pathway in response to DNA damage	12	104	2.3	0.026
epidermal growth factor receptor signaling pathway	13	117	2.2	0.026
transition metal ion homeostasis	14	130	2.1	0.027
cellular response to decreased oxygen levels	20	211	1.8	0.027
regulation of signaling receptor activity	17	170	2	0.027
positive regulation of neuron apoptotic process	8	57	2.9	0.028
multicellular organism development	326	5408	1.2	0.028
response to exogenous dsRNA	7	46	3.1	0.028
cellular catabolic process	148	2286	1.2	0.028
positive regulation of cellular extravasation	4	17	5.4	0.028
regulation of T cell chemotaxis	4	17	5.4	0.028
prostaglandin transport	4	17	5.4	0.028
pseudopodium organization	4	17	5.4	0.028
heat generation	4	17	5.4	0.028
CD4-positive, alpha-beta T cell lineage commitment	4	17	5.4	0.028
regulation of interferon-gamma biosynthetic process	4	17	5.4	0.028
thymocyte apoptotic process	4	17	5.4	0.028
neurotransmitter transport	24	269	1.7	0.028
regulation of macroautophagy	17	171	1.9	0.028
T cell lineage commitment	5	26	4.2	0.028
regulation of macrophage chemotaxis	5	26	4.2	0.028
chondroitin sulfate biosynthetic process	5	26	4.2	0.028
response to interferon-beta	5	26	4.2	0.028
embryonic placenta morphogenesis	5	26	4.2	0.028
response to thyroid hormone	5	26	4.2	0.028
negative regulation of ATP metabolic process	5	26	4.2	0.028
regulation of complement activation	11	93	2.4	0.028
astrocyte differentiation	10	81	2.5	0.029
lamellipodium organization	10	81	2.5	0.029
regulation of alcohol biosynthetic process	10	81	2.5	0.029
glucose catabolic process	6	36	3.5	0.029
monocyte differentiation	6	36	3.5	0.029
regulation of vascular endothelial growth factor receptor signaling pathway	6	36	3.5	0.029
negative regulation of insulin receptor signaling pathway	6	36	3.5	0.029
mononuclear cell differentiation	6	36	3.5	0.029
organic acid metabolic process	82	1180	1.3	0.029
ribonucleoside triphosphate biosynthetic process	17	172	1.9	0.029
positive regulation of cysteine-type endopeptidase activity involved in apoptotic process	14	132	2.1	0.03
positive regulation of dephosphorylation	8	58	2.8	0.03
regulation of extrinsic apoptotic signaling pathway via death domain receptors	8	58	2.8	0.03
positive regulation of epithelial cell proliferation	19	200	1.8	0.03
negative regulation of leukocyte migration	7	47	3.1	0.03
pri-miRNA transcription by RNA polymerase II	7	47	3.1	0.03
vesicle fusion	11	94	2.3	0.03
regulation of protein activation cascade	11	94	2.3	0.03
cation transmembrane transport	61	842	1.4	0.031
response to osmotic stress	10	82	2.4	0.031
negative regulation of autophagy	10	82	2.4	0.031
negative regulation of blood vessel diameter	10	82	2.4	0.031
regulation of organ growth	12	107	2.2	0.031
nucleoside phosphate catabolic process	18	187	1.9	0.031
nucleoside diphosphate phosphorylation	14	133	2.1	0.031
cellular response to hypoxia	19	201	1.8	0.031
negative regulation of cell migration	27	316	1.6	0.032
negative regulation of cell motility	28	331	1.6	0.032
epithelial cell proliferation	34	421	1.5	0.032
autophagosome organization	11	95	2.3	0.032
regulation of plasma membrane bounded cell projection assembly	17	174	1.9	0.032
T cell homeostasis	6	37	3.4	0.032
response to interleukin-7	6	37	3.4	0.032
cellular response to interleukin-7	6	37	3.4	0.032
negative regulation of neuron apoptotic process	15	147	2	0.032
interleukin-7-mediated signaling pathway	5	27	4	0.032
positive regulation of coagulation	5	27	4	0.032
regulation of fatty acid transport	5	27	4	0.032
regulation of cellular response to drug	5	27	4	0.032
endothelial cell development	8	59	2.7	0.032
regulation of organic acid transport	8	59	2.7	0.032
positive regulation of catabolic process	34	422	1.5	0.033
glycolipid metabolic process	12	108	2.2	0.033
oligosaccharide metabolic process	7	48	3	0.033
cortical cytoskeleton organization	7	48	3	0.033
positive regulation of blood circulation	9	71	2.5	0.033
negative regulation of calcium ion transport into cytosol	4	18	5	0.033
negative regulation of glucose transmembrane transport	4	18	5	0.033
membrane protein intracellular domain proteolysis	4	18	5	0.033
response to muscle stretch	4	18	5	0.033
osteoclast development	4	18	5	0.033
interferon-gamma biosynthetic process	4	18	5	0.033
positive regulation of amino acid transport	4	18	5	0.033
regulation of chemokine secretion	4	18	5	0.033
negative regulation of neuroinflammatory response	4	18	5	0.033
positive regulation of protein localization to cell surface	4	18	5	0.033
natural killer cell proliferation	3	10	7.5	0.033
serotonin secretion	3	10	7.5	0.033
tryptophan catabolic process	3	10	7.5	0.033
positive regulation of glutamate secretion	3	10	7.5	0.033
oligopeptide transmembrane transport	3	10	7.5	0.033
indole-containing compound catabolic process	3	10	7.5	0.033
negative regulation of tumor necrosis factor biosynthetic process	3	10	7.5	0.033
positive regulation of monocyte differentiation	3	10	7.5	0.033
negative regulation of striated muscle contraction	3	10	7.5	0.033
indolalkylamine catabolic process	3	10	7.5	0.033
regulation of NK T cell activation	3	10	7.5	0.033
regulation of chemokine-mediated signaling pathway	3	10	7.5	0.033
glomerular mesangial cell proliferation	3	10	7.5	0.033
positive regulation of sphingolipid biosynthetic process	3	10	7.5	0.033
dendritic cell apoptotic process	3	10	7.5	0.033
cellular response to oxidised low-density lipoprotein particle stimulus	3	10	7.5	0.033
regulation of macrophage apoptotic process	3	10	7.5	0.033
positive regulation of ceramide biosynthetic process	3	10	7.5	0.033
regulation of dendritic cell apoptotic process	3	10	7.5	0.033
Rho protein signal transduction	19	203	1.8	0.034
nucleotide phosphorylation	14	135	2	0.034
negative regulation of transmembrane transport	13	122	2.1	0.035
regulation of cell projection assembly	17	176	1.9	0.035
regulation of epidermal growth factor receptor signaling pathway	10	84	2.4	0.035
endocrine process	10	84	2.4	0.035
regulation of epithelial cell apoptotic process	10	84	2.4	0.035
negative regulation of synaptic transmission	9	72	2.5	0.036
negative regulation of alpha-beta T cell activation	6	38	3.3	0.036
negative regulation of cell migration involved in sprouting angiogenesis	6	38	3.3	0.036
negative regulation of cellular response to insulin stimulus	6	38	3.3	0.036
embryo implantation	7	49	2.9	0.036
negative regulation of muscle cell apoptotic process	7	49	2.9	0.036
response to cAMP	11	97	2.2	0.036
inorganic cation transmembrane transport	54	739	1.4	0.036
regulation of gliogenesis	13	123	2.1	0.037
regulation of interferon-alpha production	5	28	3.8	0.037
cell death in response to hydrogen peroxide	5	28	3.8	0.037
peptide catabolic process	5	28	3.8	0.037
negative regulation of purine nucleotide metabolic process	5	28	3.8	0.037
negative regulation of cellular component movement	30	366	1.6	0.037
smooth muscle cell migration	10	85	2.3	0.038
positive regulation of growth	23	263	1.7	0.038
positive regulation of lipid transport	8	61	2.6	0.038
negative regulation of smooth muscle cell proliferation	8	61	2.6	0.038
adenylate cyclase-activating G protein-coupled receptor signaling pathway	14	137	2	0.038
regulation of small GTPase mediated signal transduction	28	337	1.6	0.038
regulation of cell migration involved in sprouting angiogenesis	9	73	2.5	0.038
ribonucleoside monophosphate biosynthetic process	18	192	1.8	0.038
icosanoid metabolic process	12	111	2.1	0.039
muscle adaptation	12	111	2.1	0.039
response to hydroperoxide	4	19	4.7	0.039
mRNA transcription by RNA polymerase II	4	19	4.7	0.039
positive regulation of alpha-beta T cell proliferation	4	19	4.7	0.039
positive regulation of actin cytoskeleton reorganization	4	19	4.7	0.039
endoderm formation	7	50	2.8	0.04
response to ischemia	7	50	2.8	0.04
chondroitin sulfate metabolic process	6	39	3.2	0.04
negative regulation of extrinsic apoptotic signaling pathway via death domain receptors	6	39	3.2	0.04
regulation of protein localization to cell surface	6	39	3.2	0.04
activation of cysteine-type endopeptidase activity involved in apoptotic process	10	86	2.3	0.04
monocarboxylic acid biosynthetic process	28	339	1.6	0.041
regulation of cellular protein localization	40	523	1.5	0.041
Rab protein signal transduction	9	74	2.4	0.041
positive regulation of blood vessel endothelial cell migration	9	74	2.4	0.041
regulation of cellular response to insulin stimulus	9	74	2.4	0.041
cytoplasmic pattern recognition receptor signaling pathway	8	62	2.6	0.041
protein localization to cell surface	8	62	2.6	0.041
cognition	25	295	1.6	0.041
blood vessel endothelial cell migration	16	166	1.9	0.041
interferon-alpha production	5	29	3.6	0.041
TRIF-dependent toll-like receptor signaling pathway	5	29	3.6	0.041
modulation by symbiont of host cellular process	5	29	3.6	0.041
negative regulation of nucleotide metabolic process	5	29	3.6	0.041
response to cholesterol	5	29	3.6	0.041
regulation of binding	30	370	1.6	0.041
regulation of dendritic cell cytokine production	3	11	6.6	0.042
oligopeptide transport	3	11	6.6	0.042
regulation of prostaglandin biosynthetic process	3	11	6.6	0.042
positive regulation of heat generation	3	11	6.6	0.042
regulation of cell-cell adhesion mediated by integrin	3	11	6.6	0.042
regulation of NAD(P)H oxidase activity	3	11	6.6	0.042
negative regulation of heterotypic cell-cell adhesion	3	11	6.6	0.042
TRAIL-activated apoptotic signaling pathway	3	11	6.6	0.042
positive regulation of odontogenesis	3	11	6.6	0.042
positive regulation of cytolysis	3	11	6.6	0.042
amino sugar catabolic process	3	11	6.6	0.042
positive regulation of axon regeneration	3	11	6.6	0.042
positive regulation of cell growth involved in cardiac muscle cell development	3	11	6.6	0.042
kynurenine metabolic process	3	11	6.6	0.042
regulation of cell-cell adhesion involved in gastrulation	3	11	6.6	0.042
positive regulation of podosome assembly	3	11	6.6	0.042
interleukin-10 secretion	3	11	6.6	0.042
positive regulation of glomerulus development	3	11	6.6	0.042
regulation of interferon-gamma secretion	3	11	6.6	0.042
positive regulation of microglial cell activation	3	11	6.6	0.042
regulation of aspartic-type peptidase activity	3	11	6.6	0.042
organophosphate metabolic process	79	1154	1.3	0.042
regulation of protein tyrosine kinase activity	10	87	2.3	0.042
anatomical structure homeostasis	34	432	1.5	0.042
pyruvate metabolic process	15	153	1.9	0.042
positive regulation of receptor-mediated endocytosis	7	51	2.8	0.043
organonitrogen compound catabolic process	86	1272	1.3	0.043
regulation of calcium ion transport into cytosol	11	100	2.2	0.043
organelle membrane fusion	11	100	2.2	0.043
nucleotide catabolic process	17	181	1.8	0.043
NADH metabolic process	6	40	3.1	0.043
fatty-acyl-CoA metabolic process	6	40	3.1	0.043
regulation of endothelial cell differentiation	6	40	3.1	0.043
response to dexamethasone	6	40	3.1	0.043
response to axon injury	9	75	2.4	0.043
ERBB signaling pathway	14	140	1.9	0.044
cellular lipid metabolic process	73	1058	1.3	0.044
regulation of smooth muscle contraction	8	63	2.5	0.044
amyloid precursor protein metabolic process	8	63	2.5	0.044
organic anion transport	37	480	1.5	0.044
positive regulation of mast cell activation	4	20	4.4	0.045
positive regulation of cell adhesion mediated by integrin	4	20	4.4	0.045
CD4-positive or CD8-positive, alpha-beta T cell lineage commitment	4	20	4.4	0.045
regulation of monocyte differentiation	4	20	4.4	0.045
negative regulation of T cell receptor signaling pathway	4	20	4.4	0.045
regulation of neurotransmitter uptake	4	20	4.4	0.045
negative regulation of necrotic cell death	4	20	4.4	0.045
chemokine secretion	4	20	4.4	0.045
positive regulation of amyloid precursor protein catabolic process	4	20	4.4	0.045
bone mineralization	12	114	2.1	0.045
regulation of intracellular protein transport	20	225	1.7	0.045
sphingolipid biosynthetic process	11	101	2.1	0.045
oxoacid metabolic process	79	1160	1.3	0.046
regulation of transmembrane transport	42	560	1.4	0.046
regulation of intracellular transport	33	420	1.5	0.046
positive regulation of interferon-beta production	5	30	3.5	0.046
response to ATP	5	30	3.5	0.046
smooth muscle cell apoptotic process	5	30	3.5	0.046
regulation of smooth muscle cell apoptotic process	5	30	3.5	0.046
positive regulation of natural killer cell mediated cytotoxicity	5	30	3.5	0.046
regulation of alpha-beta T cell proliferation	5	30	3.5	0.046
regulation of defense response to virus by virus	5	30	3.5	0.046
negative regulation of biomineral tissue development	5	30	3.5	0.046
nucleoside triphosphate biosynthetic process	17	183	1.8	0.046
cellular amine metabolic process	13	128	2	0.047
regulation of cardiac muscle hypertrophy	8	64	2.5	0.047
cell migration involved in sprouting angiogenesis	10	89	2.2	0.048
regulation of pri-miRNA transcription by RNA polymerase II	6	41	3	0.048
regulation of blood vessel endothelial cell migration	14	142	1.9	0.048
negative regulation of protein binding	11	102	2.1	0.048
tissue development	131	2042	1.2	0.048
aminoglycan metabolic process	16	170	1.8	0.049
