# Supplementary material for: The amniotic fluid cell-free transcriptome in spontaneous preterm labor
Source: Sci Rep. 2021 Jun 29;11:13481. doi: 10.1038/s41598-021-92439-x (PMC8242007; doi:10.1038/s41598-021-92439-x)
Supplement: Supplementary file 3 — Supplementary Information 3. [file 41598_2021_92439_MOESM3_ESM.xlsx]

## Sheet: AF_within24_Within24-After24_BP
Biological Processes						Cellular Components						Molecular Functions
Name	Count	Size	OR	q		Name	Count	Size	OR	q		Name	Count	Size	OR	q
organelle organization	265	3821	2.4	<0.01		intracellular	671	14601	5	<0.01		protein binding	583	11595	3	<0.01
chromosome organization	120	1196	3.1	<0.01		intracellular part	670	14591	4.9	<0.01		nucleic acid binding	253	4183	1.9	<0.01
chromatin organization	86	773	3.4	<0.01		non-membrane-bounded organelle	320	4623	2.6	<0.01		binding	648	14881	3.2	<0.01
cellular component organization or biogenesis	364	6561	2	<0.01		intracellular non-membrane-bounded organelle	319	4614	2.6	<0.01		heterocyclic compound binding	332	6059	1.8	<0.01
cellular component organization	354	6378	1.9	<0.01		nucleoplasm	256	3461	2.6	<0.01		organic cyclic compound binding	334	6146	1.8	<0.01
negative regulation of nucleobase-containing compound metabolic process	123	1455	2.6	<0.01		nuclear lumen	301	4450	2.5	<0.01		transcription corepressor activity	36	234	4.6	<0.01
negative regulation of RNA metabolic process	112	1328	2.5	<0.01		nucleus	430	7625	2.3	<0.01		chromatin binding	58	539	3.1	<0.01
negative regulation of nucleic acid-templated transcription	107	1243	2.6	<0.01		nuclear part	314	4842	2.4	<0.01		cytoskeletal protein binding	83	976	2.4	<0.01
negative regulation of RNA biosynthetic process	107	1245	2.6	<0.01		chromosome	110	1053	3.3	<0.01		transcription coregulator activity	57	557	2.9	<0.01
nucleic acid metabolic process	309	5512	1.9	<0.01		cytoskeleton	170	2183	2.5	<0.01		enzyme binding	143	2191	1.9	<0.01
negative regulation of macromolecule biosynthetic process	122	1537	2.4	<0.01		membrane-enclosed lumen	323	5588	2	<0.01		RNA binding	125	1843	1.9	<0.01
cell cycle	136	1828	2.2	<0.01		organelle lumen	323	5588	2	<0.01		cadherin binding	39	330	3.4	<0.01
negative regulation of cellular macromolecule biosynthetic process	116	1453	2.4	<0.01		intracellular organelle lumen	323	5588	2	<0.01		DNA binding	154	2462	1.8	<0.01
negative regulation of cellular biosynthetic process	123	1602	2.3	<0.01		chromosomal part	95	929	3.2	<0.01		sequence-specific DNA binding	83	1119	2.1	<0.01
negative regulation of transcription, DNA-templated	100	1194	2.5	<0.01		organelle	612	13693	2.4	<0.01		double-stranded DNA binding	74	971	2.1	<0.01
cytoskeleton organization	107	1321	2.4	<0.01		cytoskeletal part	133	1675	2.5	<0.01		DNA-dependent ATPase activity	15	68	7	<0.01
negative regulation of biosynthetic process	123	1626	2.3	<0.01		cytosol	289	5047	1.9	<0.01		histone binding	25	194	3.7	<0.01
chromatin assembly or disassembly	32	176	5.7	<0.01		intracellular organelle part	465	9563	1.9	<0.01		Rho GTPase binding	23	176	3.7	<0.01
cellular component biogenesis	204	3278	1.9	<0.01		chromatin	64	547	3.6	<0.01		actin binding	40	431	2.6	<0.01
protein-DNA complex subunit organization	40	272	4.5	<0.01		intracellular organelle	578	12879	2.1	<0.01		transcription factor binding	53	656	2.2	<0.01
RNA metabolic process	277	4994	1.8	<0.01		organelle part	473	9861	1.9	<0.01		Ras GTPase binding	38	416	2.5	<0.01
nucleobase-containing compound metabolic process	326	6169	1.7	<0.01		nucleoplasm part	94	1103	2.6	<0.01		helicase activity	21	161	3.7	<0.01
cellular component assembly	189	3041	1.9	<0.01		cell	689	16961	3.5	<0.01		sequence-specific double-stranded DNA binding	64	880	2	<0.01
mitotic cell cycle	85	1004	2.5	<0.01		microtubule cytoskeleton	96	1189	2.4	<0.01		nucleoside-triphosphatase activity	62	855	2	<0.01
microtubule-based process	69	744	2.7	<0.01		nuclear chromosome	61	594	3.1	<0.01		small GTPase binding	38	430	2.4	<0.01
nucleosome organization	29	169	5.3	<0.01		cell part	686	16894	3.2	<0.01		adenyl nucleotide binding	96	1529	1.7	<0.01
negative regulation of transcription by RNA polymerase II	74	830	2.6	<0.01		nuclear chromosome part	57	559	3.1	<0.01		pyrophosphatase activity	64	903	1.9	<0.01
negative regulation of nitrogen compound metabolic process	157	2430	1.9	<0.01		nuclear chromatin	43	368	3.5	<0.01		hydrolase activity, acting on acid anhydrides	64	906	1.9	<0.01
DNA conformation change	40	310	3.8	<0.01		actin cytoskeleton	50	506	2.9	<0.01		hydrolase activity, acting on acid anhydrides, in phosphorus-containing anhydrides	64	906	1.9	<0.01
heterocycle metabolic process	328	6328	1.7	<0.01		centrosome	50	510	2.9	<0.01		ATP binding	92	1461	1.7	<0.01
regulation of nucleobase-containing compound metabolic process	230	4045	1.7	<0.01		membrane-bounded organelle	548	12619	1.7	<0.01		GTPase binding	43	528	2.2	<0.01
regulation of RNA metabolic process	216	3737	1.8	<0.01		intracellular membrane-bounded organelle	495	11130	1.6	<0.01		adenyl ribonucleotide binding	94	1519	1.7	<0.01
protein-DNA complex assembly	33	232	4.3	<0.01		catalytic complex	95	1349	2.1	<0.01		cell adhesion molecule binding	41	498	2.3	<0.01
cellular macromolecule metabolic process	399	8182	1.6	<0.01		SWI/SNF superfamily-type complex	17	75	7.6	<0.01		transcription coactivator activity	30	318	2.6	<0.01
cellular aromatic compound metabolic process	327	6373	1.7	<0.01		protein-containing complex	293	5834	1.6	<0.01		nucleotide binding	121	2104	1.6	<0.01
microtubule cytoskeleton organization	54	545	2.9	<0.01		microtubule organizing center	62	736	2.5	<0.01		nucleoside phosphate binding	121	2105	1.6	<0.01
negative regulation of cellular metabolic process	161	2591	1.8	<0.01		cytoplasm	502	11376	1.6	<0.01		nucleosome binding	13	81	4.7	<0.01
chromatin remodeling	28	179	4.8	<0.01		chromosomal region	38	345	3.3	<0.01		ATPase activity	33	377	2.4	<0.01
cell cycle process	100	1373	2.1	<0.01		cornified envelope	15	65	7.8	<0.01		motor activity	17	135	3.6	<0.01
regulation of organelle organization	93	1250	2.2	<0.01		ATPase complex	18	100	5.7	<0.01		transcription regulator activity	116	2029	1.6	<0.01
plasma membrane bounded cell projection assembly	53	553	2.8	<0.01		apical junction complex	21	142	4.5	<0.01		tubulin binding	30	335	2.4	<0.01
organic cyclic compound metabolic process	331	6596	1.6	<0.01		histone methyltransferase complex	16	85	6	<0.01		N-acetyltransferase activity	13	86	4.4	<0.01
regulation of cellular macromolecule biosynthetic process	218	3911	1.7	<0.01		chromosome, telomeric region	22	157	4.3	<0.01		transcription regulatory region DNA binding	63	944	1.8	<0.01
cellular nitrogen compound metabolic process	343	6897	1.6	<0.01		nuclear chromosome, telomeric region	19	121	4.9	<0.01		regulatory region nucleic acid binding	63	945	1.8	<0.01
cornification	21	112	5.9	<0.01		transferase complex	59	769	2.2	<0.01		transcription regulatory region sequence-specific DNA binding	57	830	1.9	<0.01
cell projection assembly	53	565	2.7	<0.01		tight junction	19	127	4.6	<0.01		ubiquitin-protein transferase activity	32	381	2.3	<0.01
mitotic cell cycle process	70	861	2.3	<0.01		nuclear body	57	763	2.2	<0.01		purine nucleotide binding	107	1876	1.6	<0.01
chromatin assembly	24	150	4.9	<0.01		bicellular tight junction	18	122	4.5	<0.01		enhancer sequence-specific DNA binding	15	118	3.6	<0.01
nucleic acid-templated transcription	204	3636	1.7	<0.01		polymeric cytoskeletal fiber	55	727	2.2	<0.01		telomeric DNA binding	8	36	7	<0.01
transcription by RNA polymerase II	165	2775	1.7	<0.01		supramolecular fiber	66	945	2	<0.01		purine ribonucleoside triphosphate binding	103	1799	1.6	<0.01
regulation of cell cycle	88	1197	2.1	<0.01		methyltransferase complex	17	112	4.7	<0.01		protein domain specific binding	49	700	1.9	<0.01
regulation of chromosome organization	38	338	3.3	<0.01		DNA packaging complex	16	101	4.9	<0.01		peptide N-acetyltransferase activity	11	71	4.5	<0.01
regulation of nucleic acid-templated transcription	197	3490	1.7	<0.01		supramolecular polymer	66	952	2	<0.01		histone acetyltransferase activity	10	60	4.9	<0.01
RNA biosynthetic process	204	3653	1.7	<0.01		supramolecular complex	66	953	2	<0.01		purine ribonucleotide binding	105	1864	1.5	<0.01
negative regulation of cellular process	254	4811	1.6	<0.01		nucleosome	15	93	5	<0.01		peptide-lysine-N-acetyltransferase activity	10	62	4.7	<0.01
regulation of RNA biosynthetic process	197	3499	1.7	<0.01		protein-DNA complex	22	186	3.5	<0.01		ATPase activity, coupled	25	282	2.4	<0.01
regulation of macromolecule biosynthetic process	221	4046	1.6	<0.01		cell-cell junction	38	457	2.4	<0.01		ribonucleotide binding	105	1880	1.5	<0.01
transcription, DNA-templated	201	3592	1.7	<0.01		ISWI-type complex	5	9	32.2	<0.01		ubiquitin-like protein transferase activity	32	406	2.1	<0.01
DNA packaging	27	195	4.1	<0.01		NURF complex	4	5	102.8	<0.01		chromatin DNA binding	14	115	3.4	<0.01
regulation of transcription, DNA-templated	193	3434	1.7	<0.01		nuclear speck	33	390	2.4	<0.01		RNA polymerase II regulatory region DNA binding	52	785	1.8	<0.01
regulation of transcription by RNA polymerase II	157	2642	1.7	<0.01		anchoring junction	42	561	2.1	<0.01		enhancer binding	15	132	3.2	<0.01
cellular protein-containing complex assembly	82	1121	2.1	<0.01		spindle	30	347	2.5	<0.01		drug binding	96	1707	1.5	<0.01
regulation of cellular biosynthetic process	226	4226	1.6	<0.01		cell leading edge	33	403	2.3	<0.01		acetyltransferase activity	13	106	3.4	<0.01
nucleosome assembly	21	130	4.9	<0.01		nucleolus	79	1330	1.7	<0.01		RNA polymerase II regulatory region sequence-specific DNA binding	51	779	1.8	<0.01
positive regulation of RNA metabolic process	110	1691	1.9	<0.01		lamellipodium	20	193	3	<0.01		protein kinase activity	41	588	1.9	<0.01
cellular metabolic process	492	10981	1.6	<0.01		adherens junction	40	545	2.1	<0.01		actin filament binding	19	198	2.6	<0.01
macromolecule modification	228	4299	1.6	<0.01		npBAF complex	5	12	18.4	<0.01		N-acyltransferase activity	13	109	3.3	<0.01
nitrogen compound metabolic process	472	10453	1.5	<0.01		mitotic spindle	14	109	3.8	<0.01		histone deacetylase binding	13	109	3.3	<0.01
tight junction organization	14	60	7.7	<0.01		microtubule organizing center part	19	185	3	<0.01		RNA polymerase II transcription factor binding	16	155	2.8	<0.01
nucleobase-containing compound biosynthetic process	222	4185	1.6	<0.01		microtubule end	7	29	8.2	<0.01		single-stranded DNA binding	13	111	3.3	<0.01
regulation of cellular metabolic process	305	6183	1.5	<0.01		microtubule	32	415	2.2	<0.01		protein dimerization activity	76	1307	1.6	<0.01
cilium assembly	37	365	2.9	<0.01		transcription factor complex	29	362	2.3	<0.01		protein C-terminus binding	18	187	2.6	<0.01
positive regulation of nucleic acid-templated transcription	104	1607	1.8	<0.01		chromosome, centromeric region	19	193	2.8	<0.01		RNA polymerase II distal enhancer sequence-specific DNA binding	12	98	3.4	<0.01
positive regulation of RNA biosynthetic process	104	1608	1.8	<0.01		NuRD complex	5	15	12.9	<0.01		catalytic activity, acting on DNA	19	204	2.5	<0.01
regulation of biosynthetic process	226	4303	1.6	<0.01		CHD-type complex	5	15	12.9	<0.01		kinase activity	49	757	1.7	<0.01
cellular protein modification process	217	4094	1.6	<0.01		cytoplasmic region	36	505	2	<0.01		proline-rich region binding	5	18	9.4	<0.01
protein modification process	217	4094	1.6	<0.01		cell junction	74	1293	1.6	<0.01		protein heterodimerization activity	35	490	1.9	<0.01
positive regulation of nucleobase-containing compound metabolic process	117	1879	1.8	<0.01		ESC/E(Z) complex	5	16	11.7	<0.01		protein serine/threonine kinase activity	32	435	2	<0.01
positive regulation of macromolecule biosynthetic process	116	1859	1.8	<0.01		desmosome	6	25	8.1	<0.01		lysine-acetylated histone binding	5	19	8.7	<0.01
apical junction assembly	14	64	7.1	<0.01		cell cortex	25	308	2.3	<0.01		acetylation-dependent protein binding	5	19	8.7	<0.01
covalent chromatin modification	43	465	2.6	<0.01		histone deacetylase complex	9	58	4.7	<0.01		small molecule binding	128	2479	1.4	<0.01
bicellular tight junction assembly	13	55	7.8	<0.01		transcriptional repressor complex	11	84	3.9	<0.01		nucleosomal DNA binding	8	51	4.6	<0.01
regulation of nitrogen compound metabolic process	293	5922	1.5	<0.01		microtubule associated complex	15	151	2.9	<0.01		Rho guanyl-nucleotide exchange factor activity	10	79	3.6	<0.01
macromolecule metabolic process	456	10094	1.5	<0.01		cell projection	110	2166	1.4	<0.01		p53 binding	9	66	3.9	<0.01
tight junction assembly	13	56	7.6	<0.01		nuclear transcriptional repressor complex	6	29	6.7	<0.01		RNA-DNA hybrid ribonuclease activity	3	6	24.4	<0.01
ATP-dependent chromatin remodeling	16	86	5.8	<0.01		heterochromatin	10	78	3.8	<0.01		DNA helicase activity	10	80	3.5	<0.01
epithelium development	87	1283	1.9	<0.01		centriole	14	139	2.9	<0.01		protein-containing complex binding	65	1124	1.5	<0.01
heterocycle biosynthetic process	222	4248	1.5	<0.01		plasma membrane bounded cell projection	106	2092	1.4	<0.01		proximal promoter sequence-specific DNA binding	37	553	1.8	<0.01
mRNA processing	45	510	2.5	<0.01		protein acetyltransferase complex	11	95	3.4	<0.01		modification-dependent protein binding	14	141	2.7	<0.01
DNA metabolic process	72	1002	2	<0.01		acetyltransferase complex	11	95	3.4	<0.01		microtubule motor activity	10	83	3.4	<0.01
aromatic compound biosynthetic process	222	4258	1.5	<0.01		pericentriolar material	5	21	8	<0.01		dynein heavy chain binding	4	14	9.8	<0.01
cilium organization	37	383	2.8	<0.01		MKS complex	4	13	11.4	<0.01		microtubule binding	20	245	2.2	<0.01
regulation of primary metabolic process	298	6092	1.5	<0.01		histone acetyltransferase complex	10	85	3.4	<0.01		catalytic activity, acting on a protein	110	2129	1.4	<0.01
DNA-templated transcription, initiation	28	246	3.3	<0.01		ciliary tip	7	45	4.7	<0.01		phosphotransferase activity, alcohol group as acceptor	43	691	1.7	<0.01
gene expression	304	6250	1.5	<0.01		spindle pole	15	164	2.6	<0.01		transferase activity	114	2245	1.4	0.011
protein-containing complex subunit organization	131	2227	1.7	<0.01		cilium	38	607	1.7	<0.01		RNA polymerase II proximal promoter sequence-specific DNA binding	35	538	1.7	0.011
positive regulation of gene expression	119	1981	1.7	<0.01		PcG protein complex	7	47	4.5	<0.01		transferase activity, transferring phosphorus-containing groups	53	907	1.5	0.011
regulation of cell cycle process	59	777	2.1	<0.01		nuclear heterochromatin	6	35	5.3	<0.01		ATP-dependent microtubule motor activity, plus-end-directed	5	26	5.8	0.012
cellular macromolecule biosynthetic process	245	4850	1.5	<0.01		nBAF complex	4	15	9.3	<0.01		kinase binding	44	724	1.6	0.012
positive regulation of cellular biosynthetic process	118	1967	1.7	<0.01		U2-type spliceosomal complex	10	90	3.2	<0.01		double-stranded telomeric DNA binding	3	9	12.2	0.016
primary metabolic process	483	10926	1.5	<0.01		cortical actin cytoskeleton	10	90	3.2	<0.01		guanylate kinase activity	3	9	12.2	0.016
protein-containing complex assembly	115	1909	1.7	<0.01		extracellular exosome	104	2107	1.4	0.01		guanyl-nucleotide exchange factor activity	17	214	2.1	0.019
cellular response to DNA damage stimulus	62	842	2.1	<0.01		ciliary part	30	459	1.8	0.01		SH3 domain binding	12	130	2.5	0.02
histone modification	40	450	2.5	<0.01		microtubule minus-end	3	8	15.4	0.011		3'-5' RNA helicase activity	4	19	6.5	0.021
organic cyclic compound biosynthetic process	225	4407	1.5	<0.01		actomyosin	9	79	3.3	0.012		histone methyltransferase activity (H3-K9 specific)	3	10	10.4	0.021
cellular nitrogen compound biosynthetic process	246	4908	1.5	<0.01		mitotic spindle pole	5	27	5.8	0.012		calmodulin binding	16	200	2.1	0.021
negative regulation of gene expression	133	2315	1.6	<0.01		cytoplasmic part	397	9580	1.2	0.012		histone methyltransferase activity	7	57	3.4	0.024
cell division	48	595	2.3	<0.01		extracellular vesicle	104	2128	1.4	0.012		histone-lysine N-methyltransferase activity	6	44	3.9	0.025
protein polyubiquitination	31	309	2.9	<0.01		actin filament	11	111	2.8	0.012		protein methyltransferase activity	9	87	2.8	0.025
RNA splicing	39	441	2.5	<0.01		DNA repair complex	6	39	4.7	0.012		RNA polymerase core enzyme binding	7	59	3.3	0.028
positive regulation of biosynthetic process	118	1997	1.7	<0.01		extracellular organelle	104	2133	1.4	0.013		scaffold protein binding	7	59	3.3	0.028
mRNA metabolic process	61	838	2	<0.01		nuclear transcription factor complex	16	198	2.3	0.013		protein kinase A regulatory subunit binding	4	21	5.7	0.028
epithelial cell differentiation	57	767	2.1	<0.01		spliceosomal complex	15	181	2.3	0.014		RNA polymerase binding	8	74	3	0.029
positive regulation of transcription, DNA-templated	95	1522	1.8	<0.01		nuclear pericentric heterochromatin	3	9	12.8	0.014		protein kinase binding	38	645	1.5	0.032
regulation of gene expression	245	4925	1.5	<0.01		cell-cell adherens junction	11	117	2.7	0.017		carbohydrate derivative binding	108	2201	1.3	0.032
cell projection organization	95	1530	1.7	<0.01		centriolar satellite	5	30	5.1	0.018		microfilament motor activity	4	22	5.4	0.032
negative regulation of macromolecule metabolic process	170	3173	1.5	<0.01		SWI/SNF complex	4	19	6.8	0.018		nucleoside monophosphate kinase activity	4	22	5.4	0.032
plasma membrane bounded cell projection organization	93	1494	1.8	<0.01		kinetochore	12	135	2.5	0.018		single-stranded telomeric DNA binding	3	12	8.1	0.033
regulation of cellular component organization	139	2483	1.6	<0.01		fascia adherens	3	10	11	0.019		methylated histone binding	7	62	3.1	0.034
developmental process	301	6308	1.4	<0.01		unconventional myosin complex	3	10	11	0.019		methylation-dependent protein binding	7	62	3.1	0.034
macromolecule biosynthetic process	247	4999	1.5	<0.01		cell projection part	74	1461	1.4	0.019		RNA helicase activity	8	77	2.8	0.034
cellular protein metabolic process	254	5177	1.4	<0.01		plasma membrane bounded cell projection part	74	1461	1.4	0.019		molecular adaptor activity	17	233	1.9	0.035
positive regulation of macromolecule metabolic process	175	3313	1.5	<0.01		apical part of cell	25	382	1.8	0.019		protein kinase A binding	6	50	3.3	0.041
centrosome cycle	17	124	4	<0.01		actin-based cell projection	16	208	2.2	0.019		DNA replication origin binding	4	24	4.9	0.041
organelle assembly	59	838	2	<0.01		filopodium	10	104	2.7	0.02		anion binding	130	2750	1.3	0.046
skin development	36	418	2.4	<0.01		nuclear DNA-directed RNA polymerase complex	10	104	2.7	0.02		phosphatase binding	14	185	2	0.046
DNA repair	43	543	2.2	<0.01		pericentric heterochromatin	4	20	6.4	0.02		ion binding	270	6135	1.2	0.046
peptidyl-amino acid modification	79	1241	1.8	<0.01		cytoplasmic dynein complex	4	20	6.4	0.02		mRNA 5'-UTR binding	4	25	4.6	0.046
telomere organization	20	169	3.4	<0.01		microtubule plus-end	4	20	6.4	0.02		sequence-specific single stranded DNA binding	3	14	6.6	0.047
cell-cell junction organization	19	156	3.5	<0.01		DNA-directed RNA polymerase complex	10	105	2.7	0.02		phosphoprotein binding	8	83	2.6	0.048
negative regulation of metabolic process	177	3406	1.5	<0.01		nuclear nucleosome	5	32	4.8	0.021
centrosome localization	8	29	9.6	<0.01		preribosome	8	74	3.1	0.021
telomere maintenance	19	157	3.5	<0.01		nucleolar part	14	177	2.2	0.023
positive regulation of chromosome organization	20	172	3.3	<0.01		RNA polymerase complex	10	109	2.6	0.026
regulation of mitotic cell cycle	48	646	2.1	<0.01		MCM complex	3	12	8.6	0.029
signal transduction by p53 class mediator	26	264	2.8	<0.01		condensed chromosome	16	221	2	0.03
microtubule organizing center localization	8	30	9.1	<0.01		cell cortex part	14	184	2.1	0.031
positive regulation of nitrogen compound metabolic process	165	3151	1.5	<0.01		preribosome, large subunit precursor	4	23	5.4	0.031
mitotic cell cycle phase transition	44	577	2.1	<0.01		intermediate filament cytoskeleton	17	241	2	0.031
microtubule organizing center organization	17	133	3.7	<0.01		RNA polymerase II, holoenzyme	8	80	2.9	0.032
negative regulation of biological process	272	5702	1.4	<0.01		U2-type precatalytic spliceosome	6	50	3.5	0.033
peptide cross-linking	11	60	5.7	<0.01		myosin complex	7	65	3.1	0.033
actin filament-based process	53	751	2	<0.01		mitotic spindle midzone	3	13	7.7	0.034
regulation of cytoskeleton organization	41	527	2.2	<0.01		ciliary transition zone	7	66	3.1	0.035
cell cycle phase transition	46	620	2.1	<0.01		ciliary basal body	11	133	2.3	0.035
RNA splicing, via transesterification reactions	31	354	2.5	<0.01		dynein complex	6	51	3.4	0.035
keratinocyte differentiation	28	304	2.6	<0.01		precatalytic spliceosome	6	51	3.4	0.035
DNA replication-independent nucleosome assembly	10	51	6.1	<0.01		cortical cytoskeleton	10	116	2.4	0.035
cell-cell junction assembly	16	124	3.7	<0.01		ruffle	13	172	2.1	0.038
cell junction organization	27	290	2.6	<0.01		kinesin complex	6	54	3.2	0.044
DNA-templated transcription, elongation	15	111	3.9	<0.01		apical plasma membrane	20	316	1.7	0.048
epidermal cell differentiation	31	357	2.4	<0.01
supramolecular fiber organization	48	665	2	<0.01
telomere capping	10	52	6	<0.01
DNA replication-independent nucleosome organization	10	52	6	<0.01
histone methylation	17	139	3.5	<0.01
positive regulation of metabolic process	182	3582	1.4	<0.01
regulation of macromolecule metabolic process	305	6569	1.4	<0.01
tissue development	114	2042	1.6	<0.01
actin filament organization	33	396	2.3	<0.01
regulation of chromatin organization	20	185	3.1	<0.01
protein polymerization	26	281	2.6	<0.01
cellular response to stress	113	2033	1.6	<0.01
regulation of telomere maintenance	12	78	4.6	<0.01
RNA splicing, via transesterification reactions with bulged adenosine as nucleophile	30	351	2.4	<0.01
mRNA splicing, via spliceosome	30	351	2.4	<0.01
negative regulation of organelle organization	32	386	2.3	<0.01
keratinization	22	223	2.8	<0.01
peptidyl-lysine modification	32	391	2.3	<0.01
anatomical structure development	276	5899	1.4	<0.01
macromolecule methylation	27	307	2.5	<0.01
cell junction assembly	23	241	2.7	<0.01
protein methylation	19	179	3	<0.01
protein alkylation	19	179	3	<0.01
regulation of signal transduction by p53 class mediator	19	179	3	<0.01
pre-replicative complex assembly involved in nuclear cell cycle DNA replication	4	7	33.3	<0.01
pre-replicative complex assembly	4	7	33.3	<0.01
pre-replicative complex assembly involved in cell cycle DNA replication	4	7	33.3	<0.01
peptidyl-lysine acetylation	18	165	3.1	<0.01
protein acetylation	20	197	2.9	<0.01
regulation of supramolecular fiber organization	29	346	2.3	<0.01
histone acetylation	17	152	3.2	<0.01
hippo signaling	8	38	6.7	<0.01
RNA processing	79	1333	1.6	<0.01
spindle organization	18	168	3	<0.01
negative regulation of gene expression, epigenetic	15	125	3.4	<0.01
regulation of cellular component biogenesis	60	942	1.8	<0.01
regulation of protein polymerization	21	216	2.7	<0.01
DNA replication-dependent nucleosome assembly	7	30	7.6	<0.01
DNA replication-dependent nucleosome organization	7	30	7.6	<0.01
regulation of metabolic process	321	7082	1.3	<0.01
epidermis development	35	462	2.1	<0.01
internal peptidyl-lysine acetylation	17	157	3.1	<0.01
positive regulation of cellular metabolic process	165	3281	1.4	<0.01
cellular process	660	16412	1.8	<0.01
protein ubiquitination	53	817	1.8	<0.01
positive regulation of organelle organization	43	620	1.9	<0.01
actin cytoskeleton organization	45	660	1.9	<0.01
CENP-A containing nucleosome assembly	8	42	5.9	<0.01
CENP-A containing chromatin organization	8	42	5.9	<0.01
centromere complex assembly	9	53	5.1	<0.01
internal protein amino acid acetylation	17	162	3	<0.01
regulation of intracellular signal transduction	105	1931	1.5	<0.01
positive regulation of cell cycle process	25	293	2.4	<0.01
regulation of actin filament-based process	30	382	2.2	<0.01
positive regulation of cell cycle	30	383	2.2	<0.01
system development	229	4844	1.3	<0.01
regulation of gene silencing	16	149	3	<0.01
actin filament-based movement	15	135	3.2	<0.01
regulation of cellular process	460	10745	1.3	<0.01
animal organ development	174	3535	1.4	<0.01
actin filament bundle assembly	16	151	3	<0.01
chromatin remodeling at centromere	8	45	5.4	<0.01
multicellular organism development	251	5408	1.3	<0.01
positive regulation of transcription by RNA polymerase II	70	1192	1.6	<0.01
protein modification by small protein conjugation or removal	65	1087	1.6	<0.01
protein modification by small protein conjugation	56	901	1.7	<0.01
regulation of microtubule-based process	20	218	2.6	<0.01
cytokinesis	17	170	2.8	<0.01
regulation of microtubule cytoskeleton organization	18	186	2.7	<0.01
actin filament bundle organization	16	155	2.9	<0.01
transcription initiation from RNA polymerase II promoter	18	187	2.7	<0.01
peptidyl-threonine phosphorylation	14	126	3.2	<0.01
anatomical structure morphogenesis	137	2699	1.4	<0.01
organic substance metabolic process	492	11649	1.3	<0.01
microtubule polymerization or depolymerization	13	112	3.3	<0.01
regulation of mitotic cell cycle phase transition	32	435	2	<0.01
negative regulation of chromosome organization	15	142	3	<0.01
intracellular signal transduction	146	2913	1.4	<0.01
DNA modification	13	113	3.3	<0.01
regulation of actin filament organization	22	257	2.4	<0.01
negative regulation of stress-activated MAPK cascade	8	48	5	<0.01
histone H3-K9 modification	8	48	5	<0.01
negative regulation of stress-activated protein kinase signaling cascade	8	48	5	<0.01
cellular developmental process	207	4372	1.3	<0.01
centriole replication	7	37	5.8	<0.01
negative regulation of JNK cascade	7	37	5.8	<0.01
morphogenesis of an epithelium	37	536	1.9	<0.01
regulation of cell junction assembly	11	88	3.6	<0.01
G2/M transition of mitotic cell cycle	21	245	2.4	<0.01
DNA geometric change	13	117	3.1	<0.01
mitotic nuclear division	22	263	2.3	<0.01
circadian regulation of gene expression	9	62	4.3	<0.01
microtubule-based movement	23	281	2.3	<0.01
actomyosin structure organization	18	196	2.6	<0.01
regulation of mRNA metabolic process	25	317	2.2	<0.01
cell cycle G2/M phase transition	22	264	2.3	<0.01
nucleosome disassembly	5	19	8.9	<0.01
protein phosphorylation	103	1954	1.5	<0.01
positive regulation of cytokinesis	7	39	5.5	<0.01
microtubule polymerization	10	76	3.8	<0.01
cell differentiation	198	4184	1.3	<0.01
regulation of nucleocytoplasmic transport	12	104	3.3	<0.01
peptidyl-threonine modification	14	134	2.9	<0.01
regulation of mRNA processing	14	134	2.9	<0.01
mitotic sister chromatid segregation	15	150	2.8	<0.01
positive regulation of molecular function	93	1737	1.5	<0.01
anatomical structure homeostasis	31	432	2	<0.01
epithelial tube morphogenesis	25	321	2.1	<0.01
regulation of cell cycle phase transition	33	471	1.9	<0.01
intraciliary transport involved in cilium assembly	7	40	5.3	<0.01
centriole assembly	7	40	5.3	<0.01
movement of cell or subcellular component	111	2148	1.4	<0.01
mitotic spindle organization	12	106	3.2	<0.01
regulation of JNK cascade	17	184	2.6	<0.01
regulation of intracellular steroid hormone receptor signaling pathway	10	78	3.7	<0.01
regulation of histone methylation	9	65	4	<0.01
postsynaptic actin cytoskeleton organization	4	12	12.5	<0.01
regulation of pri-miRNA transcription by RNA polymerase II	7	41	5.2	<0.01
telomere maintenance via telomere lengthening	10	79	3.6	<0.01
sister chromatid segregation	17	186	2.5	<0.01
DNA replication	22	272	2.2	0.01
methylation	27	363	2	0.01
DNA duplex unwinding	12	108	3.1	0.01
chromatin silencing	12	109	3.1	0.01
chromatin disassembly	5	21	7.8	0.01
protein-DNA complex disassembly	5	21	7.8	0.01
negative regulation of stem cell differentiation	5	21	7.8	0.01
regulation of bicellular tight junction assembly	5	21	7.8	0.01
positive regulation of cellular response to drug	3	6	25	0.01
centrosome duplication	9	67	3.9	0.01
regulation of GTPase activity	32	461	1.9	0.011
ciliary basal body-plasma membrane docking	11	95	3.3	0.011
protein acylation	20	241	2.3	0.011
stem cell population maintenance	15	157	2.7	0.011
contractile actin filament bundle assembly	11	96	3.3	0.011
stress fiber assembly	11	96	3.3	0.011
regulation of muscle adaptation	11	96	3.3	0.011
regulation of stress fiber assembly	10	82	3.5	0.012
regulation of transcription by RNA polymerase I	6	32	5.8	0.012
tube morphogenesis	53	892	1.6	0.012
positive regulation of transcription by RNA polymerase I	5	22	7.4	0.012
regulation of centriole replication	5	22	7.4	0.012
maintenance of cell number	15	159	2.6	0.012
telomere maintenance via telomerase	9	69	3.8	0.012
regulation of histone modification	14	143	2.7	0.012
cellular biosynthetic process	271	6038	1.3	0.013
peptidyl-lysine trimethylation	7	44	4.7	0.013
positive regulation of mitotic cell cycle	15	160	2.6	0.013
DNA alkylation	9	70	3.7	0.013
DNA methylation	9	70	3.7	0.013
negative regulation of telomere maintenance	6	33	5.6	0.014
cellular localization	141	2885	1.3	0.014
histone lysine methylation	12	114	3	0.014
regulation of actin cytoskeleton organization	25	338	2	0.014
regulation of cellular response to stress	45	734	1.7	0.014
RNA-dependent DNA biosynthetic process	9	71	3.6	0.015
neuronal stem cell population maintenance	5	23	6.9	0.015
JNK cascade	18	213	2.3	0.015
postsynaptic cytoskeleton organization	4	14	10	0.015
histone exchange	8	58	4	0.015
microtubule cytoskeleton organization involved in mitosis	13	131	2.8	0.015
chromatin silencing at rDNA	6	34	5.4	0.016
positive regulation of cell division	10	86	3.3	0.016
somatic stem cell population maintenance	9	72	3.6	0.016
regulation of myosin-light-chain-phosphatase activity	3	7	18.7	0.016
regulation of chromosome segregation	11	101	3.1	0.016
tube formation	14	148	2.6	0.016
epithelial tube formation	13	132	2.7	0.016
regulation of telomere maintenance via telomere lengthening	8	59	3.9	0.016
tube development	61	1081	1.5	0.017
negative regulation of stress fiber assembly	5	24	6.6	0.017
negative regulation of telomere maintenance via telomere lengthening	5	24	6.6	0.017
negative regulation of intracellular steroid hormone receptor signaling pathway	6	35	5.2	0.018
metabolic process	503	12105	1.3	0.018
pri-miRNA transcription by RNA polymerase II	7	47	4.4	0.018
regulation of protein modification process	95	1841	1.4	0.018
regulation of focal adhesion assembly	8	60	3.9	0.018
regulation of cell-substrate junction assembly	8	60	3.9	0.018
regulation of DNA metabolic process	29	422	1.9	0.018
regulation of cytokinesis	10	88	3.2	0.018
organic substance biosynthetic process	273	6131	1.3	0.018
positive regulation of chromatin organization	11	103	3	0.018
otic vesicle development	4	15	9.1	0.018
regulation of Golgi organization	4	15	9.1	0.018
protein metabolic process	261	5838	1.3	0.019
positive regulation of mRNA catabolic process	7	48	4.3	0.019
negative regulation of DNA metabolic process	14	152	2.6	0.019
Rho protein signal transduction	17	203	2.3	0.019
positive regulation of GTPase activity	27	388	1.9	0.02
stress-activated protein kinase signaling cascade	23	313	2	0.021
Golgi organization	13	137	2.6	0.021
positive regulation of telomere maintenance	7	49	4.2	0.021
small GTPase mediated signal transduction	36	569	1.7	0.022
heart development	36	569	1.7	0.022
histone H3-K9 methylation	6	37	4.8	0.022
negative regulation of DNA biosynthetic process	6	37	4.8	0.022
embryo development	57	1011	1.5	0.022
protein-containing complex localization	21	278	2.1	0.022
response to UV-C	4	16	8.3	0.022
negative regulation of megakaryocyte differentiation	4	16	8.3	0.022
positive regulation of centrosome duplication	3	8	15	0.022
negative regulation of hippo signaling	3	8	15	0.022
actin filament-based transport	3	8	15	0.022
microtubule nucleation	5	26	6	0.022
regulation of telomere capping	5	26	6	0.022
regulation of gene silencing by miRNA	11	107	2.9	0.022
circadian rhythm	17	207	2.3	0.022
actin polymerization or depolymerization	17	207	2.3	0.022
DNA methylation or demethylation	10	92	3.1	0.022
regulation of actomyosin structure organization	10	92	3.1	0.022
regulation of intracellular protein transport	18	225	2.2	0.023
regulation of microtubule polymerization	7	50	4.1	0.023
response to UV	13	140	2.6	0.023
regulation of Rho protein signal transduction	13	140	2.6	0.023
double-strand break repair	19	244	2.1	0.023
regulation of small GTPase mediated signal transduction	24	337	1.9	0.023
embryonic epithelial tube formation	12	124	2.7	0.023
regulation of DNA binding	12	124	2.7	0.023
negative regulation of organ growth	6	38	4.7	0.024
transcription by RNA polymerase I	8	64	3.6	0.024
regulation of plasma membrane bounded cell projection assembly	15	174	2.4	0.024
viral process	48	826	1.6	0.024
organelle localization	42	700	1.6	0.024
regulation of cellular protein metabolic process	128	2638	1.3	0.025
establishment or maintenance of cell polarity	17	210	2.2	0.025
regulation of microtubule polymerization or depolymerization	9	79	3.2	0.025
maturation of 5.8S rRNA	5	27	5.7	0.025
DNA strand elongation	5	27	5.7	0.025
negative regulation of actin filament bundle assembly	5	27	5.7	0.025
regulation of organelle assembly	16	193	2.3	0.025
adherens junction organization	13	142	2.5	0.025
regulation of cell projection assembly	15	176	2.3	0.026
nucleosome positioning	4	17	7.7	0.026
positive regulation of intracellular steroid hormone receptor signaling pathway	4	17	7.7	0.026
negative regulation of cellular component organization	43	724	1.6	0.026
positive regulation of cellular process	241	5386	1.3	0.026
modification-dependent macromolecule catabolic process	38	620	1.7	0.026
regulation of actin filament bundle assembly	10	95	3	0.026
regulation of sister chromatid segregation	9	80	3.2	0.026
negative regulation of cytoskeleton organization	13	143	2.5	0.026
regulation of actin polymerization or depolymerization	15	177	2.3	0.026
regulation of posttranscriptional gene silencing	11	111	2.8	0.027
regulation of gene silencing by RNA	11	111	2.8	0.027
neuron differentiation	72	1359	1.4	0.027
membrane docking	15	178	2.3	0.027
regulation of actin filament length	15	178	2.3	0.027
ubiquitin-dependent protein catabolic process	37	603	1.7	0.027
vascular endothelial growth factor receptor signaling pathway	10	96	2.9	0.028
phosphorylation	116	2370	1.3	0.028
generation of neurons	79	1518	1.4	0.028
cell-substrate adherens junction assembly	9	81	3.1	0.028
focal adhesion assembly	9	81	3.1	0.028
rRNA metabolic process	19	250	2.1	0.028
negative regulation of mRNA 3'-end processing	3	9	12.5	0.028
establishment of centrosome localization	3	9	12.5	0.028
regulation of hydrogen peroxide-mediated programmed cell death	3	9	12.5	0.028
positive regulation of stem cell population maintenance	3	9	12.5	0.028
negative regulation of G0 to G1 transition	6	40	4.4	0.028
tissue morphogenesis	40	667	1.6	0.028
regulation of translation	27	403	1.8	0.028
regulation of telomere maintenance via telomerase	7	53	3.8	0.028
intraciliary transport	7	53	3.8	0.028
cytoskeleton-dependent intracellular transport	15	179	2.3	0.028
regulation of adherens junction organization	8	67	3.4	0.028
peptidyl-lysine methylation	12	129	2.6	0.029
biosynthetic process	273	6207	1.2	0.029
protein autophosphorylation	18	234	2.1	0.03
neurogenesis	83	1617	1.4	0.03
regulation of mitotic sister chromatid segregation	8	68	3.3	0.03
modification-dependent protein catabolic process	37	609	1.6	0.03
regulation of stress-activated MAPK cascade	18	235	2.1	0.031
regulation of stem cell population maintenance	5	29	5.2	0.031
transcription elongation from RNA polymerase II promoter	9	83	3.1	0.031
positive regulation of catalytic activity	73	1394	1.4	0.032
signal transduction by protein phosphorylation	53	952	1.5	0.032
regulation of stress-activated protein kinase signaling cascade	18	237	2.1	0.033
morphogenesis of an epithelial sheet	7	55	3.7	0.033
rhythmic process	21	294	1.9	0.034
regulation of molecular function	139	2936	1.3	0.034
regulation of cell-matrix adhesion	11	116	2.6	0.034
regulation of signal transduction	147	3128	1.3	0.034
negative regulation of telomere maintenance via telomerase	4	19	6.7	0.035
mRNA destabilization	5	30	5	0.035
cellular macromolecule catabolic process	61	1133	1.5	0.035
stem cell development	9	85	3	0.035
morphogenesis of embryonic epithelium	13	150	2.4	0.035
protein K48-linked ubiquitination	7	56	3.6	0.036
mitotic spindle assembly	7	56	3.6	0.036
desmosome organization	3	10	10.7	0.036
GDP metabolic process	3	10	10.7	0.036
establishment of endothelial intestinal barrier	3	10	10.7	0.036
negative regulation of cell cycle process	24	354	1.8	0.036
positive regulation of protein polymerization	12	134	2.5	0.036
chromosome segregation	22	316	1.9	0.037
regulation of centrosome duplication	6	43	4.1	0.037
cortical actin cytoskeleton organization	6	43	4.1	0.037
regulation of protein metabolic process	136	2874	1.3	0.037
cell cycle DNA replication	8	71	3.2	0.037
symbiont process	49	875	1.5	0.037
organelle localization by membrane tethering	14	169	2.3	0.037
axis elongation	5	31	4.8	0.039
regulation of JUN kinase activity	9	87	2.9	0.039
DNA strand elongation involved in DNA replication	4	20	6.2	0.04
negative regulation of nucleocytoplasmic transport	4	20	6.2	0.04
branch elongation of an epithelium	4	20	6.2	0.04
metanephric nephron tubule development	4	20	6.2	0.04
microtubule depolymerization	6	44	4	0.04
regulation of G0 to G1 transition	6	44	4	0.04
RNA localization	17	225	2.1	0.04
embryonic morphogenesis	35	582	1.6	0.041
negative regulation of supramolecular fiber organization	12	137	2.4	0.042
mitotic cytokinesis	8	73	3.1	0.042
RNA destabilization	5	32	4.6	0.043
regulation of cardiac muscle cell action potential	5	32	4.6	0.043
eye development	24	361	1.8	0.043
G0 to G1 transition	6	45	3.8	0.044
regulation of actin filament-based movement	6	45	3.8	0.044
stress-activated MAPK cascade	20	284	1.9	0.044
neural tube formation	10	105	2.6	0.044
double-strand break repair via break-induced replication	3	11	9.4	0.044
pro-B cell differentiation	3	11	9.4	0.044
hydrogen peroxide-mediated programmed cell death	3	11	9.4	0.044
positive regulation of centrosome cycle	3	11	9.4	0.044
response to fungicide	3	11	9.4	0.044
programmed cell death in response to reactive oxygen species	3	11	9.4	0.044
methylation-dependent chromatin silencing	4	21	5.9	0.046
spindle assembly	10	106	2.6	0.046
neural tube closure	9	90	2.8	0.046
megakaryocyte differentiation	9	90	2.8	0.046
adherens junction assembly	9	90	2.8	0.046
nuclear DNA replication	7	60	3.3	0.047
histone H3 acetylation	7	60	3.3	0.047
negative regulation of cell cycle	37	632	1.6	0.047
programmed cell death	101	2073	1.3	0.047
visual system development	24	365	1.8	0.047
positive regulation of cardiac muscle hypertrophy	5	33	4.5	0.047
nuclear division	26	405	1.7	0.047
DNA damage response, signal transduction by p53 class mediator	10	107	2.6	0.048
tube closure	9	91	2.8	0.049
cell cycle G1/S phase transition	20	288	1.9	0.049
G1/S transition of mitotic cell cycle	19	269	1.9	0.049
